# Supplementary material for: Unveiling the influence of circulating immune cells count on type 1 diabetes: Insight from bidirectional Mendelian randomization
Source: Medicine (Baltimore). 2024 Sep 27;103(39):e39842. doi: 10.1097/MD.0000000000039842 (PMC11441873; doi:10.1097/MD.0000000000039842)
Supplement: Supplementary file 1 [file medi-103-e39842-s001.xlsx]

## Sheet: Table S1
Supplement Table 1 Association of Lymphocyte cell count with Type 1 diabetes GWAS dataset
SNP	chr	pos	F statistics	F_Mean	R2	Exposure								Outcome
						effect allele	other allele	eaf	beta	se	pval	samplesize		effect allele	other allele	eaf	beta	se	pval	samplesize
rs10494783	1	198663661	150.434	90.513	0.00297109	A	G	0.051764	-0.054095	0.004268	8.94953e-37	523521		A	G	0.0549	-0.088503	0.031196	0.00454999	520580
rs10875371	1	101762529	110.768	90.513	8.14228e-05	T	C	0.417813	-0.020825	0.001927	3.36977e-27	524906		T	C	0.402	0.044515	0.014823	0.00266999	520580
rs11247712	1	28229681	96.8289	90.513	0.00013292	T	C	0.368908	-0.019902	0.00196	3.37987e-24	524919		T	C	0.373	0.010481	0.015759	0.506001	520580
rs113116201	1	198830942	35.1462	90.513	0.000257121	C	T	0.019939	0.041426	0.006895	1.93001e-09	523984		C	T	0.0182	-0.118756	0.05472	0.0299999	520580
rs113466616	1	26726127	34.1688	90.513	7.59874e-05	A	G	0.333144	0.012115	0.002012	1.78999e-09	523916		A	G	0.332	0.048736	0.017638	0.00572994	520580
rs114323011	1	51401209	33.3433	90.513	0.000129777	G	A	0.040066	0.028818	0.004877	3.52996e-09	521924		G	A	0.0363	-0.009394	0.039429	0.812	520580
rs11800059	1	150651175	172.169	90.513	0.000126512	T	C	0.509954	-0.025613	0.001882	3.87972e-42	524922		T	C	0.51	0.021305	0.014742	0.148	520580
rs12021809	1	225941782	71.2358	90.513	0.00010356	A	G	0.109842	-0.026344	0.003018	2.6903e-18	524822		A	G	0.114	0.017982	0.023029	0.435	520580
rs12038019	1	161685800	55.9884	90.513	9.25126e-05	C	G	0.268002	-0.016487	0.002129	1.00995e-14	524919		C	G	0.265	0.004057	0.01571	0.796	520580
rs12045893	1	158530416	140.51	90.513	0.000419288	T	C	0.248069	0.026783	0.002177	9.70063e-35	524922		T	C	0.257	0.00151	0.016223	0.926	520580
rs12059564	1	159000779	35.5224	90.513	0.000188497	T	C	0.150315	0.016276	0.002646	7.95994e-10	524915		T	C	0.147	-0.002103	0.020914	0.92	520580
rs12088882	1	101224620	293.328	90.513	5.82764e-05	T	C	0.408499	0.034026	0.001914	1.29987e-70	523979		T	C	0.417	-0.007121	0.014167	0.615	520580
rs12127284	1	65431599	60.651	90.513	5.48837e-05	T	C	0.710139	-0.016752	0.002089	1.10994e-15	524920		T	C	0.696	-0.033289	0.015741	0.0344001	520580
rs12133917	1	101013188	63.016	90.513	6.58134e-05	A	C	0.435692	0.015624	0.001901	2.14981e-16	524916		A	C	0.422	0.016334	0.01479	0.269	520580
rs12142033	1	39542129	39.15	90.513	0.000120821	A	G	0.332829	-0.012976	0.002031	1.73002e-10	523517		A	G	0.339	-0.019041	0.016436	0.247	520580
rs12567173	1	62103005	34.0177	90.513	0.000162764	C	T	0.235351	0.013418	0.002229	1.78e-09	524922		C	T	0.244	0.04732	0.017899	0.00819993	520580
rs12745411	1	214405704	69.2141	90.513	7.33777e-05	T	G	0.60014	0.016574	0.00192	6.31975e-18	524921		T	G	0.578	0.015685	0.015676	0.317	520580
rs1320562	1	90174762	31.0661	90.513	7.26213e-05	C	G	0.758464	0.012709	0.002208	8.85992e-09	524920		C	G	0.749	0.006409	0.017744	0.717999	520580
rs144520705	1	101801341	35.2332	90.513	0.00118174	A	C	0.007638	0.066726	0.011459	5.93007e-09	521981		A	C	0.00607	-0.041899	0.09184	0.648	520580
rs1894692	1	169467654	31.7508	90.513	8.79437e-05	A	G	0.978082	-0.037559	0.006572	1.12001e-08	524923		A	G	0.978	0.030749	0.047587	0.518	520580
rs2275902	1	79357360	56.9376	90.513	0.000287269	C	G	0.297647	-0.016113	0.002059	5.22035e-15	524462		C	G	0.293	-0.002835	0.016772	0.866	520580
rs2282718	1	25241056	75.2775	90.513	6.94846e-05	A	G	0.372092	-0.017559	0.002016	3.25012e-18	522430		A	G	0.379	0.02569	0.014574	0.0779005	520580
rs2294630	1	19981791	43.9394	90.513	7.59145e-05	G	A	0.493105	0.012992	0.001899	8.1508e-12	520691		G	A	0.512	0.004319	0.015536	0.781	520580
rs2294752	1	40879952	29.475	90.513	5.74304e-05	G	T	0.238115	0.012451	0.002215	1.94998e-08	523982		G	T	0.23	-0.027577	0.018202	0.13	520580
rs2489279	1	182144119	72.3246	90.513	0.000180947	G	C	0.333667	0.017602	0.001997	1.27997e-18	524891		G	C	0.321	-0.037401	0.015584	0.0163999	520580
rs2755253	1	67470843	206.944	90.513	6.54697e-05	T	C	0.70898	-0.030903	0.002072	2.87012e-50	524922		T	C	0.688	-0.02289	0.015386	0.137	520580
rs35993840	1	203697870	100.093	90.513	0.000219456	C	A	0.070154	0.038227	0.00382	1.50003e-23	524912		C	A	0.0767	-0.023332	0.029229	0.425	520580
rs4319365	1	56907720	97.3965	90.513	8.06479e-05	A	G	0.544871	-0.01934	0.001904	3.25987e-24	524920		A	G	0.529	-0.009268	0.015025	0.537	520580
rs4619033	1	204269242	74.4726	90.513	0.000127059	G	A	0.267859	-0.019043	0.002139	5.7306e-19	523522		G	A	0.272	-0.012788	0.017232	0.457999	520580
rs4660128	1	236087992	59.5243	90.513	0.000477121	C	T	0.896961	-0.024767	0.003138	3.12033e-15	524922		C	T	0.901	-0.046803	0.025669	0.0682999	520580
rs4925547	1	247612435	36.3674	90.513	0.000121029	T	A	0.402366	0.012002	0.001924	4.54999e-10	524916		T	A	0.401	0.014259	0.015064	0.344	520580
rs494091	1	160791892	187.991	90.513	9.81715e-05	C	T	0.425556	0.02706	0.001901	6.35038e-46	524921		C	T	0.434	-0.032586	0.01409	0.0207	520580
rs533483	1	234765256	39.6558	90.513	8.13899e-05	A	G	0.244075	-0.014327	0.002238	1.58001e-10	523519		A	G	0.234	0.021448	0.017877	0.23	520580
rs60633358	1	91500508	56.7447	90.513	0.000210982	C	T	0.131836	-0.02173	0.00279	7.18952e-15	524922		C	T	0.126	0.012841	0.021774	0.555	520580
rs61778219	1	24235932	68.5856	90.513	0.000290181	T	C	0.140899	0.023251	0.002746	2.66993e-17	523977		T	C	0.136	0.008845	0.023025	0.701	520580
rs6700896	1	66089782	74.4242	90.513	9.39995e-05	T	C	0.378957	-0.017362	0.001939	3.67029e-19	524461		T	C	0.397	-0.023534	0.014331	0.101	520580
rs716723	1	156984942	35.2891	90.513	0.000100484	T	A	0.134335	-0.017001	0.002762	7.75997e-10	524922		T	A	0.128	-0.0234	0.022625	0.301	520580
rs72634819	1	1596500	35.8946	90.513	6.13367e-05	T	C	0.263613	-0.014315	0.002296	4.67003e-10	451140		T	C	0.254	-0.059043	0.02499	0.0181001	520580
rs72740550	1	197342380	63.5304	90.513	0.00018679	A	G	0.222059	-0.018732	0.002269	1.58016e-16	523983		A	G	0.211	0.039731	0.016859	0.0184001	520580
rs74227709	1	247722588	58.25	90.513	7.91255e-05	A	G	0.071527	-0.028903	0.00365	2.51015e-15	524921		A	G	0.0674	0.025923	0.02961	0.381	520580
rs7529794	1	40403370	52.5547	90.513	0.00014079	T	G	0.26241	0.016098	0.002151	7.57007e-14	523842		T	G	0.257	-0.022904	0.017094	0.18	520580
rs7548606	1	212388607	64.8033	90.513	9.35896e-05	G	A	0.625851	0.016235	0.001951	9.25977e-17	524922		G	A	0.625	-0.03183	0.01527	0.0370997	520580
rs77954449	1	10242292	39.0187	90.513	0.000321545	G	A	0.028289	-0.036769	0.005678	9.77913e-11	524921		G	A	0.0294	0.009011	0.046087	0.845	520580
rs9662343	1	23574051	45.7246	90.513	0.000134693	C	G	0.737197	-0.014993	0.002166	4.60999e-12	524920		C	G	0.746	0.006948	0.01754	0.692	520580
rs10174056	2	162972370	48.4791	90.513	0.000188737	A	T	0.384429	0.013981	0.001942	6.3797e-13	523981		A	T	0.385	-0.027298	0.014399	0.0580003	520580
rs10179705	2	188315234	98.5836	90.513	9.11133e-05	A	G	0.294374	-0.021301	0.002079	1.29003e-24	522902		A	G	0.294	0.008046	0.016003	0.615	520580
rs10191329	2	71676999	30.5922	90.513	0.000511541	A	C	0.175233	-0.014199	0.0025	1.38998e-08	524921		A	C	0.174	0.025334	0.019105	0.185	520580
rs10206961	2	85814984	28.7341	90.513	0.000261274	T	C	0.418223	-0.01062	0.001917	3.09999e-08	523518		T	C	0.41	-0.017513	0.015057	0.245	520580
rs10865331	2	62551472	39.0737	90.513	7.82918e-05	G	A	0.625008	0.013177	0.002022	7.38074e-11	480043		G	A	0.632	0.009135	0.014333	0.524	520580
rs11676298	2	227291731	117.671	90.513	6.4268e-05	G	C	0.19074	0.026968	0.0024	2.86022e-29	523980		G	C	0.194	-0.052459	0.019513	0.00717993	520580
rs11684463	2	182077535	515.16	90.513	0.000184431	T	A	0.327486	-0.04727	0.002015	1.30017e-121	522903		T	A	0.311	0.03764	0.014871	0.0113999	520580
rs11688289	2	40698811	35.491	90.513	6.25214e-05	C	T	0.18925	-0.014843	0.002405	6.98007e-10	524921		C	T	0.182	0.014736	0.018808	0.433	520580
rs11688303	2	128410244	29.8759	90.513	6.70706e-05	T	C	0.119835	0.01644	0.002956	2.74e-08	523982		T	C	0.114	0.005666	0.021811	0.795	520580
rs1177268	2	61286593	43.911	90.513	0.000108743	G	A	0.566052	-0.013625	0.001975	5.45004e-12	481436		G	A	0.559	0.034306	0.014075	0.0147999	520580
rs11897252	2	216250263	36.1625	90.513	0.000285704	T	C	0.233523	-0.013906	0.002231	4.68997e-10	522356		T	C	0.23	0.010635	0.018815	0.572	520580
rs1260326	2	27730940	144.164	90.513	6.5214e-05	C	T	0.602112	-0.02397	0.001925	1.44012e-35	523520		C	T	0.615	0.014052	0.014306	0.326	520580
rs12692735	2	165504565	37.6119	90.513	0.000249935	T	G	0.361134	-0.012472	0.001963	2.17e-10	523981		T	G	0.357	-0.015943	0.016051	0.321	520580
rs1448318	2	223982434	79.0712	90.513	6.38815e-05	A	G	0.614888	0.017849	0.001949	5.49035e-20	523979		A	G	0.601	0.026486	0.015813	0.093901	520580
rs148601577	2	143847602	47.9619	90.513	8.66199e-05	G	A	0.019608	-0.048791	0.00702	3.78966e-12	523981		G	A	0.0188	0.040722	0.052959	0.442	520580
rs1533298	2	111616304	204.643	90.513	7.92109e-05	T	C	0.715263	0.030959	0.002089	1.18987e-49	523981		T	C	0.734	0.041244	0.015668	0.00848008	520580
rs17366643	2	11344504	55.2058	90.513	7.61964e-05	C	T	0.537795	0.014557	0.001889	1.3499e-14	523981		C	T	0.543	0.013398	0.015326	0.382	520580
rs1976055	2	111787853	40.6867	90.513	5.6909e-05	A	C	0.156208	-0.017162	0.002597	4.05042e-11	523982		A	C	0.152	-0.011472	0.020111	0.568	520580
rs2276566	2	234395159	60.1969	90.513	0.000224521	C	G	0.100134	-0.025247	0.003159	1.39991e-15	523983		C	G	0.0913	-0.009814	0.023615	0.678	520580
rs2542573	2	54046646	50.9203	90.513	0.000984227	C	T	0.330988	-0.014819	0.002005	1.51985e-13	523524		C	T	0.336	0.029018	0.015358	0.0588004	520580
rs34030812	2	144248905	80.6465	90.513	7.11652e-05	C	T	0.367406	-0.018195	0.001956	1.49005e-20	523980		C	T	0.367	0.00381	0.014897	0.798	520580
rs35002856	2	12878229	36.9493	90.513	6.76077e-05	C	G	0.372999	0.012278	0.001962	4.02995e-10	523982		C	G	0.397	-0.017377	0.015135	0.251	520580
rs4407213	2	25541636	57.8771	90.513	5.7014e-05	C	G	0.031639	0.042486	0.005522	1.49005e-14	523213		C	G	0.0319	0.088038	0.042076	0.0363999	520580
rs4849169	2	113953657	114.296	90.513	0.000262369	C	A	0.482168	0.020898	0.0019	4.14e-28	523977		C	A	0.466	-0.000935	0.014244	0.948	520580
rs4907236	2	97187605	27.9662	90.513	9.11985e-05	T	C	0.283222	0.011477	0.002095	4.41001e-08	522893		T	C	0.261	0.01454	0.016624	0.382	520580
rs4972950	2	231221252	46.6782	90.513	7.51294e-05	A	C	0.107585	0.021567	0.003043	1.42004e-12	522575		A	C	0.116	-0.02431	0.022269	0.275	520580
rs529002	2	169703896	33.2929	90.513	0.000214775	G	T	0.550891	-0.011348	0.001933	4.45995e-09	522443		G	T	0.542	-0.001068	0.014905	0.943	520580
rs55982282	2	24188128	462.459	90.513	5.74152e-05	A	G	0.135291	0.061557	0.002764	8.70964e-110	521154		A	G	0.125	-0.007308	0.021401	0.733	520580
rs62160910	2	136919140	33.8432	90.513	9.12005e-05	C	G	0.05783	-0.024345	0.004149	4.53002e-09	523978		C	G	0.0495	0.02571	0.033068	0.437	520580
rs6546881	2	74187420	37.795	90.513	0.000154471	T	C	0.657162	0.012654	0.001992	2.17e-10	523791		T	C	0.678	-0.012215	0.016471	0.457999	520580
rs6721663	2	7615061	95.7413	90.513	0.000327883	A	G	0.158697	-0.026133	0.0026	9.83105e-24	524919		A	G	0.165	-0.008721	0.020895	0.676	520580
rs6742799	2	161317460	257.84	90.513	6.9225e-05	C	A	0.199766	-0.039239	0.002357	3.53997e-62	523521		C	A	0.2	0.042932	0.018071	0.0175001	520580
rs6743068	2	202153920	204.354	90.513	0.000135715	G	A	0.729732	0.031438	0.002125	1.69005e-49	523983		G	A	0.718	0.029204	0.016065	0.0691003	520580
rs6755786	2	103048103	129.719	90.513	0.00010665	T	C	0.773393	0.026573	0.002252	4.19952e-32	523978		T	C	0.783	0.03073	0.016812	0.0676005	520580
rs6755895	2	232579795	102.139	90.513	0.000267608	C	T	0.230958	-0.023423	0.002291	1.65006e-24	523976		C	T	0.225	0.031184	0.016674	0.0615007	520580
rs71420836	2	129060871	76.9232	90.513	6.76684e-05	T	C	0.097097	0.030214	0.003343	1.66994e-19	480503		T	C	0.0894	0.002445	0.026709	0.927	520580
rs73961715	2	143803847	279.869	90.513	0.000559498	C	T	0.127705	-0.04895	0.002823	2.78997e-67	523983		C	T	0.118	-0.009815	0.02167	0.651	520580
rs7572278	2	8563029	71.7931	90.513	0.00011553	A	T	0.206818	0.020437	0.002383	1.03992e-17	523841		A	T	0.207	-0.001154	0.020621	0.955	520580
rs7596846	2	220050527	34.4828	90.513	0.000120036	T	G	0.920631	-0.02122	0.003547	2.27002e-09	523984		T	G	0.923	-0.006156	0.029216	0.833	520580
rs78058190	2	219699999	113.315	90.513	7.47773e-05	A	G	0.051732	0.047272	0.00483	1.35988e-22	516732		A	G	0.0576	-0.053487	0.035753	0.135	520580
rs78394891	2	153285022	30.516	90.513	6.99019e-05	A	T	0.046663	-0.025584	0.004479	1.13999e-08	523984		A	T	0.0492	-0.025069	0.033402	0.453	520580
rs10212190	3	186731157	34.5488	90.513	0.000172234	T	A	0.379385	-0.011822	0.001948	1.31999e-09	524918		T	A	0.382	-0.008754	0.015148	0.562999	520580
rs11505019	3	188094327	45.3506	90.513	8.47368e-05	G	T	0.410932	-0.013376	0.001918	3.1798e-12	523515		G	T	0.42	0.002969	0.01426	0.835	520580
rs11706384	3	39296881	137.758	90.513	0.00037685	T	G	0.235888	0.026978	0.002223	7.44046e-34	524920		T	G	0.234	0.023084	0.016535	0.163	520580
rs11712335	3	128210550	47.7898	90.513	5.95892e-05	C	T	0.269338	0.015222	0.002143	1.26009e-12	523974		C	T	0.262	-0.006328	0.01764	0.719999	520580
rs12330493	3	27791614	90.4248	90.513	6.48013e-05	G	T	0.36489	0.019277	0.001744	2.35993e-28	524922		G	T	0.36	-0.050793	0.014641	0.000521999	520580
rs12636926	3	141660742	38.4207	90.513	8.59469e-05	C	T	0.729623	-0.013632	0.002139	1.91999e-10	523983		C	T	0.731	0.039904	0.017351	0.0215001	520580
rs140763487	3	112686528	35.4294	90.513	0.000102461	T	C	0.01433	-0.048897	0.007981	9.25998e-10	524523		T	C	0.0118	0.140467	0.065347	0.0316002	520580
rs1491664	3	171173627	39.5044	90.513	0.00151534	A	G	0.200884	-0.015346	0.002395	1.54e-10	522443		A	G	0.199	-0.002043	0.020043	0.919	520580
rs1822534	3	12266804	296.925	90.513	0.000275299	G	A	0.393993	-0.034408	0.001932	7.21938e-71	524914		G	A	0.38	0.002956	0.015173	0.846	520580
rs1991431	3	141133450	146.307	90.513	5.6036e-05	A	G	0.440507	0.023776	0.001903	8.91046e-36	524918		A	G	0.445	-0.008153	0.014372	0.571	520580
rs2089979	3	196501413	303.287	90.513	7.33191e-05	G	A	0.414403	-0.034539	0.001922	4.10015e-72	523520		G	A	0.42	-0.003268	0.015559	0.834	520580
rs2100139	3	108504265	54.4212	90.513	7.76642e-05	C	T	0.65839	0.015201	0.00199	2.32006e-14	523524		C	T	0.654	-0.028315	0.014726	0.0545004	520580
rs2270968	3	182755209	33.2895	90.513	0.000106569	G	T	0.738399	-0.012829	0.002149	2.45997e-09	523523		G	T	0.74	0.030856	0.015999	0.0537997	520580
rs2291900	3	170825920	61.4802	90.513	7.17762e-05	A	G	0.29054	0.016877	0.002114	1.49005e-15	523518		A	G	0.308	-0.043737	0.016799	0.00922996	520580
rs2322830	3	4745230	29.2721	90.513	0.000131839	C	T	0.580473	-0.0107	0.001916	2.42003e-08	524919		C	T	0.577	0.011283	0.015445	0.465	520580
rs332507	3	124435110	42.2297	90.513	0.000120163	C	T	0.222163	-0.01527	0.002298	3.12033e-11	523982		C	T	0.208	-0.003597	0.017916	0.841	520580
rs34423734	3	27519761	22.3396	90.513	6.32515e-05	A	C	0.266467	-0.010815	0.001965	3.79997e-08	488552		A	C	0.249	0.02021	0.016999	0.234	520580
rs34850939	3	47063910	549.702	90.513	0.00025064	A	G	0.346116	0.048075	0.002086	1.6293e-117	524908		A	G	0.341	0.006326	0.01542	0.681999	520580
rs35592432	3	71355240	327.667	90.513	6.83343e-05	C	G	0.027317	0.108539	0.006203	1.67996e-68	523066		C	G	0.0267	0.056161	0.049903	0.26	520580
rs4685105	3	14320176	29.3094	90.513	0.000148517	G	A	0.414708	-0.010734	0.00194	3.21004e-08	523981		G	A	0.414	0.011712	0.015699	0.456	520580
rs55938093	3	56620172	66.6729	90.513	0.000830704	T	G	0.530458	0.015967	0.00189	3.16009e-17	524921		T	G	0.526	-0.043771	0.014115	0.00193001	520580
rs56850780	3	195926731	34.5337	90.513	7.93311e-05	T	G	0.077731	-0.02142	0.003625	3.55001e-09	524923		T	G	0.0754	0.00634	0.027708	0.819	520580
rs62262391	3	123105119	122.25	90.513	8.3105e-05	T	C	0.224686	-0.025903	0.002268	3.51965e-30	522837		T	C	0.232	0.025834	0.018191	0.156	520580
rs6445826	3	56848999	103.584	90.513	9.36753e-05	C	T	0.498133	0.019885	0.001931	7.68069e-25	523833		C	T	0.51	0.019082	0.014554	0.19	520580
rs6808949	3	18883999	53.3077	90.513	5.91793e-05	C	T	0.11098	0.022715	0.003046	9.1601e-14	523523		C	T	0.103	0.033515	0.022978	0.145	520580
rs721377	3	14435063	38.1541	90.513	6.07055e-05	T	C	0.102169	0.019951	0.003209	5.22998e-10	522442		T	C	0.116	0.014578	0.024391	0.55	520580
rs74280151	3	28287735	126.04	90.513	6.44832e-05	T	C	0.174782	0.028848	0.002226	2.22024e-38	524901		T	C	0.174	-0.05126	0.019872	0.00989008	520580
rs76830965	3	159637678	46.6454	90.513	0.000377134	A	C	0.116683	-0.020783	0.002956	2.1301e-12	523843		A	C	0.111	0.000413	0.022039	0.985	520580
rs77057307	3	71637104	32.1031	90.513	8.56814e-05	A	G	0.040114	0.02818	0.005024	2.07998e-08	524922		A	G	0.0456	-0.088006	0.038867	0.0235999	520580
rs77101566	3	71358223	37.2698	90.513	0.000951755	A	G	0.036931	0.031592	0.005074	4.94003e-10	524922		A	G	0.0388	-0.041107	0.042198	0.33	520580
rs77265382	3	185546150	49.6561	90.513	0.000189312	T	C	0.045014	-0.033169	0.004662	1.17004e-12	524921		T	C	0.0468	0.022014	0.033516	0.511	520580
rs9835571	3	136523475	108.88	90.513	0.000148404	G	T	0.689834	0.022014	0.002037	3.4898e-27	524919		G	T	0.689	-0.011865	0.016511	0.472	520580
rs9864087	3	153000036	50.2436	90.513	6.75417e-05	C	T	0.575539	0.013996	0.001909	2.39994e-13	524917		C	T	0.566	0.012439	0.015462	0.421	520580
rs9864216	3	151007262	102.458	90.513	7.14849e-05	A	G	0.776354	0.023706	0.002268	1.57e-25	524921		A	G	0.773	0.004888	0.018204	0.788	520580
rs10027415	4	80898027	69.6384	90.513	0.000202462	T	C	0.529463	-0.016333	0.001366	6.32995e-33	523843		T	C	0.549	-0.005359	0.014498	0.712	520580
rs12640189	4	6893181	37.3933	90.513	7.54515e-05	T	C	0.175849	0.016369	0.002605	3.40001e-10	481439		T	C	0.177	0.057589	0.020798	0.00562005	520580
rs13105987	4	38602467	436.411	90.513	6.74947e-05	A	G	0.274165	0.045686	0.002118	3.63915e-103	524917		A	G	0.292	-0.059178	0.015612	0.00015	520580
rs1344603	4	38109847	197.511	90.513	0.000150883	C	T	0.67571	0.029335	0.002022	1.18987e-47	523521		C	T	0.671	0.022664	0.015688	0.149	520580
rs1431545	4	90220659	106.079	90.513	5.9241e-05	T	C	0.653307	0.021141	0.002045	5.0501e-25	523843		T	C	0.663	0.003535	0.016433	0.83	520580
rs17005891	4	83547862	93.1767	90.513	0.000105569	A	G	0.184405	-0.024312	0.001766	4.42996e-43	523978		A	G	0.195	0.009999	0.019538	0.609	520580
rs17703261	4	88058337	14.9142	90.513	6.43782e-05	T	A	0.188591	0.009635	0.001731	2.66999e-08	524921		T	A	0.175	0.021238	0.019255	0.27	520580
rs2282680	4	72608364	40.3612	90.513	5.61309e-05	T	C	0.289428	-0.013672	0.002079	4.97966e-11	524916		T	C	0.268	-0.002159	0.016692	0.897	520580
rs2298979	4	110838126	96.9694	90.513	9.15256e-05	A	G	0.405953	-0.019569	0.001926	3.19963e-24	524919		A	G	0.395	-0.016346	0.015545	0.293	520580
rs309375	4	123681156	94.6694	90.513	7.56094e-05	A	C	0.574699	0.019206	0.001951	7.83971e-23	524919		A	C	0.539	-0.043456	0.014181	0.00218002	520580
rs34499378	4	102722182	28.806	90.513	0.000123549	A	G	0.329853	0.011141	0.002015	3.27002e-08	524919		A	G	0.331	0.031163	0.014762	0.0348001	520580
rs3822030	4	987343	28.7156	90.513	0.000108975	T	G	0.570762	0.011121	0.002015	3.48001e-08	473830		T	G	0.57	0.039482	0.01561	0.0113999	520580
rs4696314	4	153005716	52.6967	90.513	0.000227408	C	T	0.515076	0.014209	0.001906	9.33039e-14	522443		C	T	0.505	-0.017182	0.015389	0.264	520580
rs4833031	4	38292186	40.4571	90.513	0.000125782	C	T	0.139012	0.017943	0.002737	5.70033e-11	524921		C	T	0.132	-0.010771	0.022106	0.626	520580
rs5026470	4	103554722	356.872	90.513	0.000390403	G	A	0.517317	0.036884	0.001892	1.45011e-84	524922		G	A	0.508	-0.0346	0.014041	0.0137	520580
rs62334097	4	169301245	37.1017	90.513	8.35402e-05	G	A	0.112515	-0.018812	0.002993	3.38003e-10	524920		G	A	0.136	0.025419	0.022625	0.261	520580
rs6554158	4	55066077	37.647	90.513	0.000213879	A	G	0.231214	0.014203	0.00224	2.34002e-10	524917		A	G	0.241	-0.042176	0.018111	0.0198999	520580
rs74408817	4	157801752	42.5538	90.513	0.000177795	A	C	0.08075	-0.023367	0.003486	2.09991e-11	524920		A	C	0.073	0.016618	0.028947	0.565999	520580
rs7661349	4	106066982	154.602	90.513	0.00017873	C	T	0.63683	0.02523	0.001961	7.87046e-38	524918		C	T	0.642	-0.026133	0.014464	0.0707995	520580
rs7672879	4	122811172	43.5223	90.513	0.000333349	A	T	0.352792	0.013474	0.001981	1.07994e-11	524919		A	T	0.365	-0.031276	0.014718	0.0336001	520580
rs7696969	4	143326714	35.2599	90.513	8.72065e-05	G	T	0.619889	-0.012466	0.002023	7.36004e-10	481440		G	T	0.64	0.025907	0.015366	0.0917994	520580
rs10076701	5	131596419	134.725	90.513	6.09683e-05	C	T	0.55724	-0.022827	0.001907	5.5195e-33	523841		C	T	0.523	0.046187	0.014052	0.00101	520580
rs11134475	5	156399950	49.1314	90.513	5.91572e-05	G	A	0.635835	-0.014216	0.001962	4.41977e-13	524919		G	A	0.643	0.010035	0.014861	0.5	520580
rs11742873	5	179244302	39.44	90.513	0.000105348	T	C	0.837406	-0.01661	0.002601	1.75001e-10	524923		T	C	0.839	0.056834	0.021041	0.00691003	520580
rs17055818	5	157969475	174.573	90.513	9.12731e-05	C	T	0.252258	-0.029726	0.002177	2.14981e-42	523521		C	T	0.269	0.048198	0.016426	0.00334003	520580
rs2161118	5	172675594	29.712	90.513	0.000333472	C	T	0.327972	0.011343	0.002075	4.74002e-08	523841		C	T	0.349	0.008427	0.016943	0.619001	520580
rs246524	5	52272953	35.0618	90.513	2.84115e-05	C	G	0.318481	0.012404	0.002022	8.79002e-10	524919		C	G	0.324	-0.012207	0.015208	0.422	520580
rs247557	5	88710112	31.6675	90.513	0.00012623	G	T	0.52424	-0.010997	0.00189	6.05006e-09	524920		G	T	0.52	0.03255	0.015399	0.0345001	520580
rs251391	5	127538116	77.4973	90.513	0.000240181	T	C	0.747429	0.019773	0.002179	1.21004e-19	524923		T	C	0.765	-0.019003	0.017805	0.286	520580
rs251398	5	67509801	77.6958	90.513	0.000565347	C	T	0.446922	-0.017302	0.001922	2.39001e-19	524921		C	T	0.44	0.012853	0.014977	0.391	520580
rs2548256	5	100148462	48.4	90.513	0.000173504	T	G	0.62009	0.014003	0.001946	6.48933e-13	523841		T	G	0.612	-0.011823	0.014593	0.418	520580
rs28710104	5	54879845	46.6756	90.513	9.10403e-05	G	A	0.683305	-0.014333	0.002031	1.74985e-12	524920		G	A	0.684	-0.008665	0.015429	0.574	520580
rs2910580	5	57527886	45.5088	90.513	0.000109714	A	T	0.659076	-0.013889	0.001996	3.57026e-12	524922		A	T	0.634	-0.034729	0.015398	0.0241002	520580
rs304154	5	88120416	32.033	90.513	6.04831e-05	C	T	0.307959	0.011965	0.002045	5e-09	524920		C	T	0.309	0.036277	0.015932	0.0227997	520580
rs360017	5	173207353	81.351	90.513	5.75109e-05	G	A	0.775253	-0.021106	0.002273	1.69005e-20	523984		G	A	0.77	0.002254	0.017566	0.898	520580
rs3797727	5	111079024	40.5773	90.513	0.000318597	A	T	0.112161	0.019727	0.002999	4.93969e-11	523508		A	T	0.109	0.010716	0.023416	0.647	520580
rs3992621	5	118530823	28.1582	90.513	6.442e-05	C	T	0.535606	-0.010384	0.001894	4.31003e-08	524918		C	T	0.554	-0.013782	0.015402	0.371	520580
rs419470	5	16625591	47.8261	90.513	7.76434e-05	G	A	0.716626	0.014977	0.002097	9.49948e-13	524922		G	A	0.718	0.002036	0.017111	0.905	520580
rs4406174	5	1519079	29.2594	90.513	0.000278647	T	C	0.101238	0.018355	0.003281	2.27002e-08	477215		T	C	0.107	-0.023162	0.024535	0.345	520580
rs444613	5	150546885	60.4681	90.513	8.6321e-05	G	A	0.42489	0.015352	0.001911	1e-15	524917		G	A	0.409	-0.014096	0.014355	0.326	520580
rs464609	5	34654477	36.1692	90.513	0.000619607	A	G	0.544347	0.011801	0.001899	5.30005e-10	523520		A	G	0.542	0.005467	0.015372	0.722	520580
rs4976642	5	176673068	87.7762	90.513	5.81207e-05	A	T	0.831367	0.024419	0.002519	3.44033e-22	524910		A	T	0.815	-0.000894	0.019194	0.963	520580
rs55977949	5	158375669	85.7787	90.513	0.000126259	A	G	0.097555	-0.030462	0.003183	1.15001e-21	524920		A	G	0.0952	0.027379	0.023952	0.253	520580
rs58265751	5	124377841	39.2306	90.513	0.00057899	C	T	0.52078	-0.012247	0.001914	1.61002e-10	523981		C	T	0.514	0.012664	0.015421	0.412	520580
rs678393	5	72418309	48.2119	90.513	0.000103941	G	T	0.261711	-0.015416	0.002196	2.32006e-12	524921		G	T	0.253	-0.006316	0.017085	0.712	520580
rs73239280	5	118695579	168.985	90.513	5.53001e-05	A	G	0.203256	-0.031522	0.002348	4.71954e-41	524918		A	G	0.219	0.049137	0.018788	0.0089199	520580
rs79237520	5	134712566	169.942	90.513	5.67166e-05	T	C	0.022839	0.08538	0.006437	4.14e-40	522125		T	C	0.0226	-0.08476	0.052189	0.104	520580
rs1132352	6	24806070	149.307	90.513	7.986e-05	C	A	0.538949	-0.023977	0.001895	1.15001e-36	522445		C	A	0.533	-0.021369	0.014528	0.141	520580
rs12190136	6	44767072	36.5972	90.513	0.000139066	A	G	0.526092	0.01184	0.001892	3.98997e-10	523516		A	G	0.525	0.018119	0.015259	0.235	520580
rs12526696	6	108053364	181.145	90.513	6.35837e-05	A	G	0.160592	0.037387	0.002688	6.06038e-44	480503		A	G	0.154	-0.001146	0.021147	0.957	520580
rs1291414	6	23443234	33.2039	90.513	0.000111059	T	C	0.297616	0.0123	0.002075	3.18002e-09	524919		T	C	0.284	0.010523	0.016978	0.535	520580
rs13199519	6	109709175	40.0132	90.513	0.000108552	A	G	0.298486	-0.014087	0.002146	5.37032e-11	481440		A	G	0.3	0.026056	0.016011	0.104	520580
rs17710008	6	153043035	66.0914	90.513	0.000114871	A	G	0.18168	0.020604	0.002451	4.45041e-17	523514		A	G	0.172	0.018504	0.019428	0.341	520580
rs2273215	6	170586082	53.3696	90.513	7.68852e-05	A	G	0.458202	-0.014956	0.001984	5.03965e-14	480499		A	G	0.443	-0.02928	0.014389	0.0418996	520580
rs2294421	6	11753146	29.6095	90.513	0.000144071	C	T	0.431921	-0.010721	0.001911	2.07e-08	524922		C	T	0.42	-0.00884	0.015527	0.569	520580
rs2294861	6	53136516	78.9269	90.513	0.000117423	T	C	0.294117	0.019028	0.002069	3.83972e-20	524919		T	C	0.279	-0.017147	0.016446	0.297	520580
rs2327531	6	135048564	47.5648	90.513	0.000122139	G	A	0.20699	0.016613	0.002328	9.92887e-13	524921		G	A	0.187	0.02277	0.019259	0.237	520580
rs2442718	6	31322402	199.254	90.513	5.64045e-05	T	C	0.369727	-0.028563	0.001961	5.38022e-48	523837		T	C	0.382	-0.032297	0.045798	0.481	520580
rs3012415	6	170489464	28.8115	90.513	8.438e-05	T	C	0.822853	0.014327	0.002574	2.65003e-08	481443		T	C	0.829	-0.021628	0.018985	0.255	520580
rs41267765	6	159462424	47.2808	90.513	5.6249e-05	T	C	0.021741	-0.046076	0.006484	1.23994e-12	523521		T	C	0.0235	0.060135	0.045852	0.19	520580
rs4368798	6	26593471	39.0087	90.513	0.000150338	G	A	0.426501	0.012354	0.001912	1.06999e-10	522436		G	A	0.41	0.010922	0.01474	0.459	520580
rs4714431	6	41168337	28.5449	90.513	0.000166767	C	A	0.371057	-0.010808	0.001969	4.15002e-08	523520		C	A	0.361	0.024074	0.01607	0.134	520580
rs4869745	6	151908076	33.9831	90.513	0.000229666	T	C	0.28937	0.012563	0.002081	1.61002e-09	523507		T	C	0.288	-0.005495	0.016079	0.733	520580
rs607465	6	7129563	75.59	90.513	0.000135918	G	A	0.065545	0.034284	0.003842	4.82948e-19	524919		G	A	0.0663	-0.112142	0.029205	0.000123001	520580
rs62389639	6	14734463	46.7157	90.513	0.000184699	G	A	0.165938	0.017946	0.002675	2.03002e-11	523982		G	A	0.144	0.022904	0.021416	0.285	520580
rs6926219	6	122720806	187.082	90.513	9.82907e-05	A	G	0.547273	0.026814	0.001896	2.22998e-45	524911		A	G	0.544	-0.007272	0.015333	0.635	520580
rs6929523	6	35625705	62.8533	90.513	5.57621e-05	G	A	0.707092	0.017001	0.002074	2.57988e-16	524918		G	A	0.717	0.006904	0.015622	0.658999	520580
rs707833	6	15341375	54.5287	90.513	9.06054e-05	A	G	0.636292	0.015021	0.001969	2.51015e-14	522089		A	G	0.614	0.003449	0.015272	0.821	520580
rs71536554	6	32528371	278.851	90.513	0.000310251	C	T	0.154307	-0.04912	0.003681	1.38007e-40	442543		C	T	0.162	0.050841	0.069271	0.463	520580
rs72835315	6	231878	72.5335	90.513	0.000144242	C	T	0.060241	0.035058	0.004198	7.08925e-17	521155		C	T	0.0688	0.060996	0.031884	0.0557006	520580
rs74526869	6	42024634	139.696	90.513	6.94171e-05	A	G	0.125385	0.034829	0.002856	3.59998e-34	524922		A	G	0.121	-0.047644	0.023621	0.0436999	520580
rs75628831	6	22316185	76.2051	90.513	0.000124798	A	G	0.085709	0.030433	0.003456	1.38007e-18	524919		A	G	0.085	-0.024907	0.028274	0.378	520580
rs7776054	6	135418916	326.038	90.513	0.000380231	G	A	0.260832	-0.04014	0.00215	9.8107e-78	524458		G	A	0.279	-0.023203	0.01577	0.141	520580
rs9328393	6	6902939	126.947	90.513	0.000149957	A	C	0.668424	0.0234	0.002021	5.73984e-31	522902		A	C	0.658	0.008502	0.016706	0.611	520580
rs9375486	6	127388186	47.1433	90.513	5.79177e-05	T	C	0.379599	-0.013808	0.001948	1.39991e-12	524921		T	C	0.377	-0.01292	0.014408	0.37	520580
rs10230506	7	92471518	63.429	90.513	8.88398e-05	A	T	0.1609	0.021153	0.002584	2.86022e-16	524920		A	T	0.165	0.011859	0.020754	0.568	520580
rs10237524	7	56036024	85.2743	90.513	6.67905e-05	A	G	0.330226	-0.019182	0.002008	1.3499e-21	523832		A	G	0.338	0.0183	0.016151	0.257	520580
rs10245472	7	55147478	38.4169	90.513	6.03249e-05	A	G	0.176635	-0.015883	0.002483	1.64999e-10	523513		A	G	0.188	0.032212	0.019331	0.0956005	520580
rs10480003	7	2761153	46.166	90.513	0.000513864	G	A	0.44679	-0.013338	0.00193	4.9705e-12	524905		G	A	0.44	0.001022	0.01472	0.945	520580
rs11761199	7	128581835	30.0597	90.513	0.000137771	G	A	0.45427	-0.010761	0.001911	1.84001e-08	523522		G	A	0.461	0.015739	0.01428	0.27	520580
rs17138740	7	18224597	31.9199	90.513	0.000147614	G	A	0.214538	-0.01345	0.002312	6.12999e-09	523520		G	A	0.211	-0.006053	0.017232	0.725	520580
rs2347784	7	6524843	162.516	90.513	0.000147993	G	C	0.268157	0.028115	0.002154	6.95024e-39	523659		G	C	0.281	-0.03183	0.016376	0.0519003	520580
rs2710804	7	36084529	46.8074	90.513	9.72555e-05	C	T	0.376124	0.013802	0.001953	1.63005e-12	523521		C	T	0.371	0.01655	0.015772	0.294	520580
rs2727487	7	129513820	39.0787	90.513	9.23863e-05	C	A	0.629239	-0.012631	0.001955	1.07999e-10	524921		C	A	0.63	-0.031103	0.015952	0.0512	520580
rs2908425	7	5569327	46.9978	90.513	0.000834945	A	G	0.332187	0.014205	0.002044	3.78007e-12	524917		A	G	0.345	-0.033754	0.016432	0.04	520580
rs35114152	7	150294476	111.698	90.513	0.000338722	G	A	0.225583	0.024676	0.00227	1.72982e-27	524922		G	A	0.245	0.037953	0.016911	0.0247999	520580
rs35121828	7	23634985	34.8241	90.513	6.59134e-05	A	G	0.258961	0.013147	0.002162	1.22e-09	524921		A	G	0.246	0.000331	0.016328	0.984	520580
rs35345753	7	22740513	121.248	90.513	8.94012e-05	G	C	0.207147	-0.026515	0.002334	6.95024e-30	524919		G	C	0.2	-0.001677	0.018001	0.926	520580
rs3735485	7	45009341	270.757	90.513	7.44415e-05	G	A	0.844816	0.044361	0.002643	3.55959e-63	524463		G	A	0.852	-0.008542	0.02159	0.692	520580
rs3812316	7	73020337	32.3886	90.513	8.13599e-05	G	C	0.127464	-0.016662	0.002841	4.62999e-09	524460		G	C	0.128	0.00379	0.021729	0.862	520580
rs4718976	7	70113409	70.9376	90.513	0.000394083	C	T	0.694537	-0.017869	0.002085	1.10002e-17	523522		C	T	0.673	0.015874	0.016419	0.334	520580
rs62485905	7	138741586	81.2208	90.513	0.00021202	T	C	0.551492	-0.0177	0.001909	1.97015e-20	523981		T	C	0.561	-0.030319	0.015544	0.0510999	520580
rs62621812	7	127015083	66.6353	90.513	5.53159e-05	A	G	0.020688	0.055993	0.006836	2.73023e-16	524462		A	G	0.0257	0.049769	0.049887	0.318	520580
rs6955702	7	3157702	129.668	90.513	0.000264234	G	A	0.522122	-0.022276	0.001916	3.3597e-31	523522		G	A	0.525	0.031999	0.014618	0.0286003	520580
rs73165514	7	150527651	36.0526	90.513	0.000629172	A	G	0.086367	0.020861	0.003359	5.47003e-10	524914		A	G	0.109	-0.018392	0.024394	0.451	520580
rs75049211	7	115849440	37.6755	90.513	0.000164706	T	C	0.039779	-0.030705	0.004887	3.42003e-10	523066		T	C	0.0375	-0.001182	0.04108	0.977	520580
rs7780328	7	99256844	91.5565	90.513	8.89119e-05	G	A	0.06709	0.037325	0.003773	4.75007e-23	524914		G	A	0.0676	0.043047	0.02937	0.143	520580
rs7790229	7	97919338	38.5107	90.513	8.95262e-05	A	G	0.492994	0.012114	0.001896	1.71002e-10	524918		A	G	0.487	-0.019517	0.015311	0.202	520580
rs7802739	7	130749033	84.8301	90.513	8.66892e-05	T	C	0.793015	-0.022186	0.002331	1.85012e-21	524896		T	C	0.795	0.033451	0.020598	0.104	520580
rs78976959	7	100311666	44.6193	90.513	8.57441e-05	A	G	0.041092	0.032841	0.004804	8.41008e-12	524917		A	G	0.0379	0.104447	0.035859	0.00357998	520580
rs80006387	7	40437273	32.2702	90.513	9.93784e-05	G	A	0.031539	-0.031722	0.005464	6.59007e-09	524923		G	A	0.0292	0.007889	0.046725	0.866	520580
rs9648346	7	28160113	101.132	90.513	0.0001958	G	C	0.203178	-0.024414	0.002347	2.63027e-25	523916		G	C	0.199	-0.047275	0.018586	0.0109999	520580
rs9920	7	116200092	84.7776	90.513	5.98407e-05	C	T	0.104682	0.02939	0.003092	2.14981e-21	523521		C	T	0.0988	0.029568	0.02536	0.244	520580
rs10107362	8	130986984	39.8763	90.513	6.10211e-05	G	C	0.360574	0.012837	0.001975	8.35988e-11	524737		G	C	0.332	-0.016801	0.015701	0.285	520580
rs10109370	8	72909349	68.1311	90.513	0.000180319	A	C	0.238495	-0.018902	0.002227	2.25996e-17	524920		A	C	0.25	0.012155	0.01708	0.477	520580
rs10503147	8	421777	36.1818	90.513	0.000113354	T	C	0.088907	0.02071	0.003362	7.47997e-10	520682		T	C	0.0841	-0.016803	0.02755	0.542	520580
rs10956401	8	129002419	152.093	90.513	8.05876e-05	A	G	0.345058	-0.025338	0.001992	5.0501e-37	523982		A	G	0.341	-0.046257	0.015247	0.00241002	520580
rs113142693	8	30242076	56.9836	90.513	0.000196125	C	T	0.247465	-0.017087	0.00222	1.46016e-14	523965		C	T	0.24	0.005835	0.018176	0.748001	520580
rs117934175	8	79069520	81.0974	90.513	0.000153888	A	G	0.040534	-0.044564	0.004906	1.11995e-19	524921		A	G	0.0421	-0.028502	0.036092	0.43	520580
rs12542907	8	68813188	31.2813	90.513	0.000132439	G	C	0.39893	-0.011147	0.00193	7.8701e-09	524920		G	C	0.385	0.001099	0.015931	0.945	520580
rs1264593	8	102471269	55.731	90.513	6.38803e-05	T	G	0.494948	0.0146	0.001909	2.14981e-14	522903		T	G	0.494	-0.007118	0.015324	0.642	520580
rs13262073	8	56760360	31.8649	90.513	9.81708e-05	G	C	0.687591	-0.011887	0.002052	7.10003e-09	524880		G	C	0.692	0.029605	0.015123	0.0503002	520580
rs13276352	8	11657838	33.8453	90.513	4.57242e-05	C	T	0.208845	0.013969	0.002332	2.15001e-09	524838		C	T	0.198	-0.035998	0.018186	0.0478002	520580
rs1384804	8	79572222	499.041	90.513	5.48743e-05	A	C	0.748054	-0.050249	0.002188	1.07895e-116	523840		A	C	0.748	0.010382	0.015938	0.515	520580
rs1533065	8	22785768	66.0335	90.513	8.56793e-05	T	C	0.345231	0.01668	0.001987	4.94994e-17	524918		T	C	0.331	-0.004476	0.015642	0.775001	520580
rs17180155	8	105807849	31.0544	90.513	0.000111699	C	T	0.394048	-0.01113	0.001936	9.21001e-09	524918		C	T	0.385	-0.019895	0.01576	0.207	520580
rs2453628	8	101139413	30.4037	90.513	0.00104614	A	G	0.52576	0.010777	0.001898	1.38998e-08	524918		A	G	0.534	-0.048524	0.015328	0.00154999	520580
rs28588745	8	10647044	85.9876	90.513	7.05117e-05	T	A	0.205718	0.02245	0.002348	1.24997e-21	521983		T	A	0.196	0.023573	0.017634	0.181	520580
rs2980821	8	40028306	44.8921	90.513	0.00010318	A	C	0.425051	-0.013245	0.001916	4.9705e-12	523516		A	C	0.421	-0.017707	0.01545	0.252	520580
rs2980888	8	126507308	51.9702	90.513	0.000212746	C	T	0.697079	-0.01534	0.002067	1.21004e-13	522903		C	T	0.708	0.023002	0.015531	0.139	520580
rs4737010	8	41630447	133.297	90.513	6.63374e-05	A	G	0.228863	0.026819	0.002264	2.47002e-32	524917		A	G	0.233	0.014279	0.018267	0.434	520580
rs56094005	8	21769432	69.1698	90.513	0.00034131	G	A	0.042917	-0.040102	0.004704	1.6099e-17	523504		G	A	0.0443	0.075152	0.037264	0.0436999	520580
rs6474359	8	41549194	100.215	90.513	0.000230932	C	T	0.037682	-0.051371	0.005006	1.13006e-24	523520		C	T	0.0329	-0.012609	0.041855	0.763001	520580
rs6586777	8	18702471	42.3958	90.513	0.000626046	A	C	0.437803	-0.01282	0.001906	1.79019e-11	523981		A	C	0.465	-0.019487	0.014254	0.172	520580
rs7007986	8	142217115	111.772	90.513	0.000190649	A	G	0.601181	-0.022001	0.002012	8.49963e-28	481435		A	G	0.609	0.022754	0.015689	0.147	520580
rs75653581	8	78363128	48.807	90.513	0.000155231	T	C	0.012672	0.061126	0.00886	5.45004e-12	521981		T	C	0.0107	0.075742	0.070755	0.284	520580
rs7839516	8	61386533	58.3584	90.513	0.000614163	C	T	0.369365	0.015461	0.001959	3.08035e-15	523984		C	T	0.375	-0.007274	0.015099	0.630001	520580
rs1002607	9	113858933	42.63	90.513	6.90678e-05	C	T	0.592852	-0.012987	0.001934	1.93019e-11	523523		C	T	0.594	0.011405	0.015554	0.463	520580
rs10761129	9	94486321	30.0674	90.513	0.000766741	T	C	0.669401	0.011391	0.002015	1.62002e-08	523517		T	C	0.683	0.008088	0.016543	0.625	520580
rs10814138	9	34723035	42.2241	90.513	0.000515991	A	C	0.313929	-0.013683	0.00205	2.54976e-11	523521		A	C	0.31	-0.022064	0.015063	0.143	520580
rs10965124	9	21776615	45.2595	90.513	7.09552e-05	G	T	0.094818	-0.023401	0.00336	3.41979e-12	481443		G	T	0.0949	0.013631	0.026066	0.600999	520580
rs10985915	9	126018715	52.7512	90.513	0.000119515	G	A	0.110633	-0.022597	0.003015	6.89922e-14	524920		G	A	0.106	0.044067	0.024492	0.0719996	520580
rs10986338	9	127191232	32.1325	90.513	0.000106733	A	G	0.649791	-0.011609	0.002008	7.59994e-09	523840		A	G	0.659	-0.018499	0.01621	0.254	520580
rs1971429	9	33776182	33.8175	90.513	0.000206082	A	C	0.728952	0.012768	0.002127	2.01002e-09	524922		A	C	0.715	-0.026824	0.015951	0.0925998	520580
rs2065500	9	22145694	324.576	90.513	7.75047e-05	G	A	0.159764	-0.04804	0.002582	3.29003e-77	523520		G	A	0.158	0.040803	0.020939	0.0513003	520580
rs2295797	9	35722282	87.553	90.513	0.00011673	C	T	0.295417	0.020015	0.002073	4.98999e-22	524918		C	T	0.285	-0.030156	0.015473	0.0513003	520580
rs2313532	9	133635321	51.5985	90.513	6.17526e-05	A	G	0.40082	-0.014305	0.001943	1.86982e-13	524909		A	G	0.392	-0.038527	0.015718	0.0142001	520580
rs2807303	9	82187095	111.313	90.513	0.000738841	A	G	0.346234	0.021641	0.001999	2.78997e-27	524903		A	G	0.34	-0.005409	0.016185	0.737999	520580
rs35010780	9	86499923	54.0556	90.513	6.05998e-05	A	G	0.130713	-0.021308	0.002875	1.29987e-13	523842		A	G	0.131	0.017751	0.02198	0.419	520580
rs3731211	9	21986847	402.786	90.513	5.72823e-05	A	T	0.719794	0.043598	0.002107	5.14044e-95	524921		A	T	0.73	0.008192	0.016685	0.623	520580
rs3739756	9	98775235	37.2481	90.513	0.000117051	C	T	0.036302	-0.031845	0.005047	2.87998e-10	524918		C	T	0.0322	-0.006688	0.040838	0.87	520580
rs3761846	9	123689597	108.199	90.513	5.36403e-05	T	C	0.569525	0.020501	0.001907	6.26037e-27	524920		T	C	0.557	-0.047394	0.01403	0.000729995	520580
rs4880192	9	139927062	166.722	90.513	9.03052e-05	G	A	0.720804	0.029356	0.002198	1.16011e-40	480501		G	A	0.714	-0.032791	0.017764	0.0648993	520580
rs501461	9	4039727	79.1082	90.513	5.82894e-05	T	G	0.599659	-0.017739	0.001941	6.75927e-20	523522		T	G	0.594	0.005745	0.014767	0.697	520580
rs616154	9	136150466	28.2234	90.513	9.94907e-05	T	C	0.514528	-0.010374	0.001891	4.18996e-08	524919		T	C	0.538	-0.005775	0.01465	0.693	520580
rs61750929	9	91495135	275.917	90.513	9.11029e-05	T	C	0.056331	-0.070296	0.004108	1.35988e-65	524920		T	C	0.0506	0.029273	0.033675	0.385	520580
rs6475476	9	20802452	28.8248	90.513	0.000185512	G	A	0.373093	0.010844	0.001958	3.11997e-08	523980		G	A	0.379	-0.002477	0.015372	0.872	520580
rs7855586	9	112678121	47.7716	90.513	7.46617e-05	G	A	0.290115	0.014877	0.002086	1.02991e-12	523978		G	A	0.298	0.001875	0.016816	0.911	520580
rs10748526	10	82273079	39.7805	90.513	6.13094e-05	C	T	0.793501	0.01522	0.002339	7.87952e-11	523979		C	T	0.774	0.022611	0.01739	0.194	520580
rs10762264	10	70976833	95	90.513	0.000110607	A	G	0.680729	-0.020403	0.002032	1.05999e-23	524922		A	G	0.702	0.01603	0.016651	0.336	520580
rs10794175	10	126358073	105.27	90.513	0.000793018	T	G	0.416037	-0.021252	0.002001	2.49977e-26	479584		T	G	0.431	-0.017984	0.015448	0.244	520580
rs10823631	10	72625741	66.704	90.513	0.000115183	G	A	0.325475	-0.017011	0.002013	3.11028e-17	524920		G	A	0.349	0.004062	0.016165	0.802	520580
rs10828725	10	25218243	250.569	90.513	0.000141206	T	G	0.366094	-0.032062	0.001968	1.29003e-59	524920		T	G	0.374	0.009309	0.015924	0.559	520580
rs1399180	10	8098719	99.0101	90.513	0.000114325	C	T	0.828961	0.025838	0.002529	1.82012e-24	522904		C	T	0.828	-0.042455	0.019148	0.0265999	520580
rs1923403	10	4160744	30.1903	90.513	5.99902e-05	G	A	0.922075	0.020005	0.003543	1.68e-08	524921		G	A	0.929	-0.050868	0.029278	0.0823	520580
rs2462017	10	30486133	46.6379	90.513	0.000142233	A	G	0.652335	0.013995	0.002002	2.87012e-12	524922		A	G	0.665	0.016217	0.015638	0.3	520580
rs2992263	10	26741207	102.589	90.513	6.9084e-05	A	G	0.610009	-0.020286	0.001941	1.58016e-25	523844		A	G	0.634	-0.048003	0.015889	0.00252	520580
rs34664889	10	94515203	58.6393	90.513	0.000113384	A	C	0.159961	0.020387	0.002574	2.47002e-15	524918		A	C	0.164	-0.014257	0.019921	0.474	520580
rs41317270	10	98369755	52.2297	90.513	5.5933e-05	T	C	0.177256	-0.018469	0.002479	9.81974e-14	524921		T	C	0.16	0.037349	0.019539	0.0558998	520580
rs4948492	10	63719739	112.927	90.513	0.000100856	T	C	0.661671	-0.021918	0.001998	5.68984e-28	524920		T	C	0.678	0.009138	0.015484	0.555	520580
rs4948822	10	44513645	30.2835	90.513	5.45221e-05	G	T	0.231555	0.012732	0.002238	1.31999e-08	524920		G	T	0.238	-0.032429	0.016671	0.0518	520580
rs58667319	10	96524395	61.0568	90.513	0.000135483	T	C	0.122978	-0.02322	0.00289	9.9106e-16	524920		T	C	0.114	-0.021822	0.022751	0.337	520580
rs603424	10	102075479	63.1048	90.513	0.000253876	A	G	0.174511	0.020453	0.002498	2.77971e-16	523520		A	G	0.158	0.002869	0.019062	0.88	520580
rs61850684	10	50252936	197.623	90.513	6.81352e-05	A	G	0.233502	-0.032458	0.002245	2.59e-47	523843		A	G	0.216	0.036131	0.01731	0.0369003	520580
rs7071131	10	121026712	61.7119	90.513	0.000240896	G	A	0.495115	-0.016035	0.001968	3.85035e-16	480008		G	A	0.481	0.004236	0.015331	0.782	520580
rs7093481	10	44879711	61.4844	90.513	0.00010058	G	A	0.307178	-0.016588	0.002053	6.84069e-16	524911		G	A	0.304	0.034665	0.015917	0.0294002	520580
rs780669	10	73112241	52.0922	90.513	5.74253e-05	T	C	0.887133	-0.02226	0.003089	5.94977e-13	524923		T	C	0.88	-0.009015	0.024347	0.711001	520580
rs7893800	10	27125289	28.854	90.513	7.70672e-05	A	G	0.389841	0.010749	0.001946	3.42997e-08	524912		A	G	0.406	-0.003694	0.015717	0.814	520580
rs7924213	10	14974563	39.6533	90.513	0.000218085	A	G	0.307157	-0.013322	0.002066	1.17999e-10	524909		A	G	0.287	0.00895	0.016311	0.583001	520580
rs80177247	10	5296243	30.1895	90.513	6.49103e-05	G	A	0.167793	-0.01435	0.002545	1.75999e-08	524920		G	A	0.169	-0.008046	0.0206	0.696	520580
rs8181326	10	98998195	35.6886	90.513	0.000346857	A	G	0.659461	0.012303	0.001994	6.99005e-10	524921		A	G	0.654	0.026731	0.014934	0.0735005	520580
rs1017875	11	47999218	219.73	90.513	5.34809e-05	T	C	0.201673	-0.036085	0.002353	5.00956e-53	523837		T	C	0.205	0.007531	0.018125	0.678	520580
rs10838634	11	46929954	63.408	90.513	6.92778e-05	G	A	0.901514	-0.026107	0.003192	2.99985e-16	523844		G	A	0.904	-0.042673	0.02438	0.0800995	520580
rs11033388	11	36074218	98.0682	90.513	0.000127774	T	A	0.418839	0.019588	0.00192	2.07014e-24	524922		T	A	0.404	-0.015349	0.015356	0.318	520580
rs11218725	11	122509237	268.175	90.513	0.000358006	G	A	0.376523	0.033008	0.001958	1.02991e-63	523984		G	A	0.374	-0.035116	0.015168	0.0206001	520580
rs11224302	11	100456604	136.816	90.513	0.000215087	T	C	0.098823	-0.0383	0.003174	1.72982e-33	523517		T	C	0.0934	-0.021856	0.024933	0.381	520580
rs11231804	11	64291461	37.0923	90.513	5.76886e-05	T	C	0.007228	0.07386	0.012425	2.84997e-09	473735		T	C	0.00886	-0.045858	0.09144	0.616	520580
rs11246147	11	396701	30.761	90.513	8.93158e-05	T	C	0.54935	0.011393	0.001984	9.52007e-09	478607		T	C	0.538	-0.013215	0.014556	0.364	520580
rs1893033	11	119089055	57.3938	90.513	0.000167194	T	C	0.074578	-0.028193	0.003607	5.70033e-15	523065		T	C	0.0632	0.004422	0.029447	0.881	520580
rs2294081	11	193863	58.0376	90.513	0.000100905	C	T	0.480733	0.015641	0.002013	8.30042e-15	475121		C	T	0.472	0.005977	0.036935	0.871	520580
rs2298552	11	60264947	71.1653	90.513	0.000151085	T	C	0.52553	0.016509	0.001891	2.71019e-18	523520		T	C	0.521	-0.037405	0.014007	0.00757007	520580
rs2403246	11	18101078	36.4397	90.513	0.000679399	G	C	0.414485	0.011959	0.00192	4.81005e-10	524904		G	C	0.41	0.006474	0.015102	0.667999	520580
rs34662054	11	68908815	44.9786	90.513	6.37215e-05	C	G	0.299106	0.014295	0.002067	4.79954e-12	524922		C	G	0.297	-0.024826	0.016032	0.122	520580
rs61867141	11	1874892	44.3366	90.513	7.5743e-05	A	G	0.194944	-0.017128	0.002531	1.36994e-11	481443		A	G	0.199	0.057947	0.019337	0.00272998	520580
rs7127911	11	128492549	118.839	90.513	0.000127	T	G	0.266421	0.024096	0.002147	3.44033e-29	523512		T	G	0.271	-0.000237	0.016034	0.988	520580
rs73000965	11	113982321	37.8782	90.513	0.000163387	A	T	0.315412	0.012926	0.002044	2.63003e-10	524921		A	T	0.33	0.007308	0.01591	0.646001	520580
rs744222	11	44603597	32.0464	90.513	0.000886592	C	T	0.666159	-0.011738	0.002061	1.26e-08	522900		C	T	0.663	-0.024389	0.01637	0.136	520580
rs74679312	11	62194434	54.9056	90.513	0.000132112	G	A	0.056702	0.031268	0.004262	2.27982e-13	524923		G	A	0.0547	0.015843	0.033885	0.64	520580
rs74911261	11	108357137	52.3608	90.513	0.000373229	A	G	0.025691	0.044672	0.005984	8.67961e-14	524066		A	G	0.0221	-0.012364	0.051116	0.809	520580
rs77876222	11	67133248	40.4249	90.513	0.000137987	T	C	0.019648	0.044726	0.007065	2.53e-10	524526		T	C	0.0168	-0.050815	0.057727	0.379	520580
rs79805393	11	128412297	43.6036	90.513	6.57841e-05	C	T	0.173015	0.017037	0.002503	1.03992e-11	524917		C	T	0.17	0.037713	0.018568	0.0421998	520580
rs949349	11	86297189	41.6602	90.513	7.4865e-05	C	T	0.271122	0.014189	0.002137	3.25987e-11	523523		C	T	0.259	-0.005176	0.016373	0.752	520580
rs10466905	12	6502832	621.047	90.513	0.000116303	A	G	0.190033	0.061958	0.00246	7.09578e-140	524918		A	G	0.191	-0.044601	0.018548	0.0161998	520580
rs10783340	12	50559128	34.3667	90.513	0.000510551	G	A	0.639354	-0.011915	0.001964	1.33999e-09	524892		G	A	0.649	0.011877	0.015307	0.438	520580
rs10846577	12	124400261	51.5371	90.513	9.06236e-05	C	T	0.442146	-0.014107	0.001924	2.36974e-13	524920		C	T	0.445	-0.019166	0.014769	0.194	520580
rs11168249	12	48208368	98.8256	90.513	6.54558e-05	C	T	0.461347	-0.019487	0.00193	6.03949e-24	523519		C	T	0.472	0.047945	0.014025	0.000628999	520580
rs1118866	12	68520751	47.704	90.513	0.000120525	T	C	0.703532	0.014779	0.002075	1.10002e-12	523522		T	C	0.682	0.00119	0.015197	0.938	520580
rs12811832	12	48376213	62.9146	90.513	0.00010809	A	G	0.353889	-0.01621	0.002002	5.98963e-16	523517		A	G	0.348	0.01071	0.015182	0.481	520580
rs1371076	12	90561450	44.9798	90.513	0.000191126	C	T	0.740378	0.014929	0.002153	4.21988e-12	524923		C	T	0.737	0.005386	0.017386	0.757	520580
rs147700878	12	32635390	29.4132	90.513	0.000143983	A	G	0.043802	0.025886	0.004635	2.39001e-08	523984		A	G	0.038	0.010227	0.038993	0.793	520580
rs17041439	12	101873240	93.6673	90.513	6.54761e-05	C	A	0.056517	0.040938	0.004104	2.11009e-23	523981		C	A	0.0498	-0.058991	0.034645	0.0885992	520580
rs2068485	12	1868527	30.5105	90.513	9.84685e-05	G	T	0.446837	0.010843	0.001945	2.55e-08	524921		G	T	0.45	0.012595	0.014768	0.394	520580
rs2369391	12	751609	75.3176	90.513	0.000264969	C	A	0.494127	-0.016986	0.001914	7.43019e-19	522087		C	A	0.485	0.027013	0.015502	0.0813992	520580
rs28533432	12	123873242	138.364	90.513	5.37645e-05	T	C	0.699647	-0.025074	0.002098	7.16968e-33	523506		T	C	0.696	0.015228	0.015429	0.324	520580
rs34229224	12	112197562	33.4447	90.513	0.000525362	A	G	0.014131	-0.047882	0.008049	2.78003e-09	523522		A	G	0.0131	-0.141906	0.06355	0.0255	520580
rs36108061	12	14409191	36.2576	90.513	0.000130878	G	C	0.057188	-0.025308	0.004077	5.54e-10	524923		G	C	0.0485	0.074972	0.03459	0.0302002	520580
rs4578474	12	4346821	31.4918	90.513	0.000377116	G	A	0.265376	-0.012404	0.002144	7.46999e-09	524920		G	A	0.265	-0.030582	0.017533	0.0810998	520580
rs4760278	12	57771153	35.7675	90.513	9.2083e-05	A	C	0.222685	-0.014029	0.002269	6.47993e-10	524916		A	C	0.225	0.018338	0.016763	0.274	520580
rs6487543	12	26438189	71.9862	90.513	0.000212253	A	G	0.770994	0.019723	0.002284	6.20012e-18	523983		A	G	0.777	0.013831	0.018577	0.457	520580
rs6488548	12	12882508	74.0233	90.513	6.45851e-05	A	C	0.598761	0.017148	0.001938	9.42975e-19	523836		A	C	0.586	-0.009387	0.016059	0.559	520580
rs67516712	12	124201524	57.0963	90.513	7.70362e-05	A	G	0.422528	0.014929	0.001925	9.10961e-15	524910		A	G	0.399	0.008261	0.014756	0.575999	520580
rs7308380	12	89851232	50.1334	90.513	0.000233767	C	A	0.750511	0.015969	0.00218	2.47002e-13	524920		C	A	0.748	-0.007814	0.017861	0.662	520580
rs73105786	12	49138958	52.8096	90.513	7.06759e-05	A	G	0.319436	-0.015227	0.002036	7.76068e-14	523792		A	G	0.295	0.010201	0.016216	0.529	520580
rs73207610	12	112521849	32.241	90.513	8.91476e-05	T	G	0.027199	-0.034098	0.005875	6.64997e-09	523984		T	G	0.0244	-0.028761	0.046449	0.536	520580
rs74344617	12	96281510	28.4238	90.513	0.000154984	A	G	0.192087	-0.013208	0.002399	3.79001e-08	524921		A	G	0.192	0.006425	0.018387	0.726999	520580
rs78983078	12	112478316	38.3486	90.513	0.000127039	A	G	0.009511	-0.062374	0.009806	2.07e-10	523126		A	G	0.00859	-0.150853	0.075364	0.0453002	520580
rs937283	12	69202164	28.2952	90.513	9.57975e-05	G	A	0.405224	0.010584	0.001922	3.71997e-08	523977		G	A	0.41	-0.011047	0.015534	0.477	520580
rs12586002	13	100046106	45.1189	90.513	0.000197704	G	T	0.352779	-0.013719	0.001984	4.86968e-12	524919		G	T	0.364	-0.019988	0.014481	0.167	520580
rs1320472	13	114843162	48.9813	90.513	0.00019139	C	T	0.461204	-0.013729	0.001941	1.57e-12	522837		C	T	0.46	0.020032	0.037069	0.589	520580
rs1523178	13	50652456	118.974	90.513	5.50084e-05	C	A	0.22113	-0.025694	0.002292	3.86011e-29	523058		C	A	0.212	0.003186	0.01784	0.858	520580
rs2847468	13	110928439	28.9857	90.513	0.000137364	T	C	0.26371	-0.011935	0.002151	2.94002e-08	523975		T	C	0.275	0.012183	0.017284	0.481	520580
rs3812849	13	74701736	388.118	90.513	0.000141291	C	A	0.266158	0.04349	0.002142	1.32008e-91	524921		C	A	0.258	-0.038681	0.016986	0.0227997	520580
rs67483792	13	72503638	53.7685	90.513	0.000329716	T	C	0.042874	-0.035358	0.00473	8.05935e-14	523982		T	C	0.0377	0.086235	0.038559	0.0253	520580
rs76428106	13	28604007	54.9453	90.513	7.21518e-05	C	T	0.013444	0.062814	0.008702	5.49035e-13	524921		C	T	0.0129	0.045604	0.070452	0.517001	520580
rs7983682	13	49178830	43.244	90.513	7.1715e-05	T	C	0.322752	0.013727	0.002028	1.33999e-11	524921		T	C	0.329	0.016242	0.016352	0.321	520580
rs912416	13	50933553	37.2658	90.513	8.09046e-05	C	A	0.445384	-0.012011	0.001914	3.57998e-10	522837		C	A	0.445	0.020548	0.015116	0.174	520580
rs9525619	13	42992135	107.607	90.513	0.000141887	T	C	0.534266	-0.020294	0.001896	1.07994e-26	524920		T	C	0.554	0.034714	0.014099	0.0138	520580
rs9532679	13	41522338	139.215	90.513	0.00018236	C	A	0.148984	-0.032336	0.002704	6.32995e-33	524921		C	A	0.156	0.025582	0.020528	0.213	520580
rs9534338	13	46707137	59.8199	90.513	0.000492271	C	T	0.459888	0.015145	0.001895	1.38007e-15	524920		C	T	0.488	-0.012569	0.014768	0.395	520580
rs9590390	13	114920867	196.241	90.513	0.00038985	A	G	0.291922	0.030122	0.002107	2.51015e-46	522977		A	G	0.293	-0.009951	0.018455	0.59	520580
rs9592965	13	74615925	48.1031	90.513	0.000102605	C	A	0.326994	-0.014448	0.00202	8.8308e-13	523517		C	A	0.305	-0.009296	0.015106	0.538	520580
rs10138752	14	69179971	66.4164	90.513	0.000108762	T	C	0.077325	-0.029776	0.003547	4.8899e-17	524917		T	C	0.0864	0.022962	0.025357	0.365	520580
rs10145277	14	99793449	54.3658	90.513	0.000247505	A	T	0.624665	-0.014861	0.001956	3.19007e-14	524916		A	T	0.627	-0.000188	0.015856	0.991	520580
rs11160706	14	103361736	168.839	90.513	0.000194894	A	G	0.22222	0.030499	0.002291	2.11982e-40	524921		A	G	0.23	0.031026	0.018043	0.0855008	520580
rs112992671	14	50412380	32.7617	90.513	9.18379e-05	A	G	0.045938	-0.026707	0.004632	8.35007e-09	523976		A	G	0.0428	-0.03416	0.037646	0.364	520580
rs175714	14	75981856	174.638	90.513	0.000101815	C	T	0.577477	0.026141	0.00193	9.20026e-42	523523		C	T	0.562	-0.026993	0.014826	0.0687005	520580
rs1966865	14	64975861	167.291	90.513	0.000356282	A	G	0.317295	0.027118	0.002032	1.35988e-40	524921		A	G	0.31	-0.0213	0.01608	0.185	520580
rs2057340	14	35848774	45.3153	90.513	0.000119725	G	A	0.65339	0.013805	0.001995	4.66015e-12	524919		G	A	0.679	0.036493	0.01494	0.0145999	520580
rs2180369	14	93516465	38.3389	90.513	0.000247624	C	T	0.110884	0.020125	0.003138	1.47001e-10	480040		C	T	0.106	0.038879	0.024437	0.112	520580
rs45528934	14	23793305	59.9109	90.513	0.000298016	T	C	0.161765	-0.020532	0.00258	1.85012e-15	523980		T	C	0.156	-0.009274	0.022034	0.674	520580
rs696	14	35871093	156.202	90.513	0.000232111	T	C	0.364762	0.025359	0.001966	4.93969e-38	523983		T	C	0.369	-0.010829	0.014535	0.456	520580
rs8004780	14	103853360	81.8498	90.513	0.000128548	C	A	0.366436	0.018324	0.001972	1.59993e-20	524919		C	A	0.369	-0.032743	0.014661	0.0255	520580
rs11073903	15	90653194	41.4521	90.513	0.000104433	A	G	0.567498	-0.012696	0.001925	4.40961e-11	523839		A	G	0.565	-0.013192	0.015519	0.395	520580
rs12593807	15	48546727	53.6356	90.513	0.00011712	C	T	0.135636	-0.020904	0.002793	7.57007e-14	523419		C	T	0.133	-0.047608	0.023127	0.0395003	520580
rs139974673	15	44027885	77.9116	90.513	0.000226953	C	T	0.026033	0.054097	0.005994	1.89017e-19	524922		C	T	0.0206	-0.05872	0.052615	0.264	520580
rs149453951	15	69583434	54.8714	90.513	8.73174e-05	T	C	0.023606	0.048621	0.006697	4.04017e-13	503472		T	C	0.023	0.036547	0.057262	0.523	520580
rs17507693	15	83793622	47.915	90.513	0.000160064	T	A	0.222733	0.016236	0.002275	9.86052e-13	524917		T	A	0.217	-0.043756	0.018624	0.0188001	520580
rs187856913	15	90555181	91.0907	90.513	0.000629717	A	G	0.038815	0.048221	0.005006	6.24022e-22	524918		A	G	0.0451	-0.016384	0.039763	0.68	520580
rs2412544	15	40949526	65.342	90.513	0.000163873	T	C	0.393588	-0.016169	0.001949	1.13006e-16	523521		T	C	0.404	0.000437	0.014852	0.977	520580
rs28539372	15	91021412	330.471	90.513	6.7223e-05	A	T	0.319096	0.038051	0.002032	3.37987e-78	524919		A	T	0.318	0.012931	0.015928	0.417	520580
rs34025077	15	70033578	102.97	90.513	0.000246471	G	A	0.101398	-0.032806	0.003133	1.24997e-25	524921		G	A	0.0943	-0.070043	0.024386	0.00408	520580
rs3848132	15	51106727	30.0702	90.513	0.000155377	A	T	0.292109	-0.011769	0.002084	1.66001e-08	524920		A	T	0.293	0.008943	0.016238	0.582	520580
rs4129560	15	81978452	30.5986	90.513	7.30253e-05	A	C	0.369955	-0.011182	0.001961	1.21001e-08	524915		A	C	0.373	-0.021271	0.015786	0.178	520580
rs631864	15	70376441	50.1566	90.513	0.000209456	C	T	0.471706	0.013864	0.001958	1.48013e-12	523521		C	T	0.472	-0.002561	0.015743	0.871	520580
rs7161799	15	58770523	86.0344	90.513	0.000254739	T	C	0.076225	0.034112	0.0036	2.78997e-21	524922		T	C	0.0678	-0.011912	0.029339	0.685001	520580
rs117556162	16	67680806	111.506	90.513	0.000399162	A	G	0.05762	0.044471	0.004114	3.30979e-27	519069		A	G	0.0565	-0.046235	0.034697	0.183	520580
rs12598978	16	30482540	795.213	90.513	7.95583e-05	G	T	0.519622	0.055094	0.001917	1.58125e-181	523983		G	T	0.526	0.025307	0.014325	0.0773001	520580
rs1317575	16	78572255	41.6455	90.513	0.000121231	C	G	0.696319	0.013696	0.002056	2.80027e-11	524918		C	G	0.702	0.023555	0.01603	0.142	520580
rs143875179	16	67606308	39.6089	90.513	0.00013916	A	G	0.0442	-0.029883	0.004626	1.07999e-10	524921		A	G	0.0431	-0.061776	0.033868	0.0681005	520580
rs145719494	16	24044921	55.4208	90.513	7.21549e-05	G	A	0.058785	-0.030887	0.004077	3.71022e-14	524918		G	A	0.0544	0.019958	0.032935	0.544999	520580
rs1677490	16	9028541	43.8555	90.513	9.54979e-05	C	G	0.7912	0.015901	0.002345	1.24997e-11	524921		C	G	0.801	8.6e-05	0.019137	0.996	520580
rs247826	16	84582965	269.154	90.513	0.000100812	T	C	0.220693	0.038651	0.002294	1.18987e-63	523516		T	C	0.237	-0.011323	0.017292	0.513	520580
rs34140544	16	4105786	69.525	90.513	6.86784e-05	C	G	0.648484	0.017044	0.001996	1.39991e-17	524889		C	G	0.64	-0.011083	0.016007	0.489	520580
rs3810818	16	4432029	56.0414	90.513	6.15269e-05	C	A	0.773356	-0.018248	0.002353	9.13061e-15	480038		C	A	0.766	-0.018424	0.017166	0.283	520580
rs7192652	16	57075180	129.063	90.513	0.000321825	G	A	0.480623	0.022219	0.001915	4.32016e-31	523516		G	A	0.494	-0.033265	0.014994	0.0265003	520580
rs78487935	16	3651579	42.0071	90.513	0.000533835	G	A	0.077712	-0.023648	0.00356	3.19963e-11	523982		G	A	0.0805	-0.009459	0.028842	0.743	520580
rs8046391	16	30836648	125.034	90.513	0.000110957	C	G	0.273776	-0.024472	0.002122	9.68055e-31	524918		C	G	0.285	0.051651	0.015558	0.00090099	520580
rs8052370	16	88837298	101.35	90.513	0.000240064	T	C	0.609467	-0.021027	0.002036	5.81969e-25	481437		T	C	0.602	0.004179	0.015309	0.785001	520580
rs9937837	16	31298939	46.9965	90.513	5.4146e-05	G	T	0.269678	-0.015089	0.002136	1.69005e-12	523983		G	T	0.265	0.019876	0.015813	0.209	520580
rs9939124	16	75185764	62.3829	90.513	8.1061e-05	T	C	0.306976	-0.016734	0.002051	3.59998e-16	523520		T	C	0.31	-0.006478	0.015374	0.674	520580
rs113513990	17	2190390	131.224	90.513	6.12824e-05	C	T	0.097132	-0.037749	0.003208	6.36942e-32	524904		C	T	0.101	0.032423	0.025387	0.202	520580
rs11652760	17	16786819	41.5826	90.513	0.000266057	G	T	0.100157	-0.020963	0.003152	3.01023e-11	524921		G	T	0.0962	-0.021642	0.025806	0.402	520580
rs11657448	17	62023128	36.6833	90.513	0.000104587	T	C	0.321926	0.013211	0.002151	8.46993e-10	481396		T	C	0.32	0.018682	0.01822	0.305	520580
rs116876036	17	76393762	37.358	90.513	9.9903e-05	T	C	0.09019	0.020824	0.003402	9.56996e-10	524912		T	C	0.0843	0.041056	0.0275	0.135	520580
rs1292069	17	57928290	131.596	90.513	8.45462e-05	C	T	0.449582	-0.022504	0.001903	3.0903e-32	524909		C	T	0.449	0.015916	0.01442	0.27	520580
rs145947882	17	41809207	33.792	90.513	7.20233e-05	C	A	0.026364	-0.035412	0.006051	4.97004e-09	524866		C	A	0.0269	-0.020503	0.047447	0.666	520580
rs1491765	17	73028923	64.745	90.513	0.000100316	A	G	0.293219	-0.017265	0.002093	1.66994e-16	523979		A	G	0.305	0.00174	0.016507	0.916	520580
rs2297508	17	17715317	110.595	90.513	0.000123438	G	C	0.647622	-0.022432	0.002068	2.19989e-27	481438		G	C	0.638	-0.021944	0.015444	0.155	520580
rs2453582	17	19439066	78.5859	90.513	0.000145154	T	C	0.391346	0.017742	0.001989	4.87978e-19	523980		T	C	0.363	-0.016798	0.016592	0.311	520580
rs2665960	17	74024711	34.5395	90.513	9.3495e-05	G	A	0.668615	0.012196	0.002071	4.02995e-09	523980		G	A	0.682	-0.027782	0.015941	0.0813992	520580
rs3136685	17	38719799	59.2273	90.513	0.000137033	T	C	0.16434	-0.020315	0.002708	6.51028e-14	522442		T	C	0.16	0.030575	0.019345	0.114	520580
rs35186877	17	4625892	178.852	90.513	6.58048e-05	A	G	0.213822	0.031862	0.002332	1.93999e-42	523838		A	G	0.205	0.005058	0.018477	0.784	520580
rs3744399	17	7154582	62.6125	90.513	5.99643e-05	C	T	0.143155	-0.022072	0.002716	4.60999e-16	523828		C	T	0.133	-0.066808	0.023138	0.00387998	520580
rs3760456	17	27948844	56.0314	90.513	0.000104663	T	C	0.439121	-0.01472	0.001911	1.39991e-14	524914		T	C	0.447	0.054268	0.014653	0.000213	520580
rs4789294	17	74419177	126.481	90.513	0.000294441	G	A	0.219391	0.02652	0.002301	1.05003e-30	524920		G	A	0.2	0.036038	0.018867	0.0560996	520580
rs62091998	17	2881625	111.239	90.513	5.52606e-05	G	A	0.307469	-0.022325	0.002049	1.33015e-27	523976		G	A	0.309	0.003127	0.016811	0.852	520580
rs6502555	17	2729652	158.321	90.513	8.29059e-05	C	T	0.269464	0.028939	0.002252	9.25977e-38	480018		C	T	0.266	-0.001663	0.01745	0.924	520580
rs8075090	17	4969108	115.378	90.513	8.9037e-05	C	T	0.523681	0.020988	0.001897	2.01002e-28	524918		C	T	0.541	-0.024439	0.014687	0.0960993	520580
rs853198	17	35849342	100.685	90.513	7.32333e-05	C	A	0.639646	-0.020396	0.001969	4.00037e-25	524921		C	A	0.648	0.00216	0.015957	0.892	520580
rs9898958	17	55242242	32.896	90.513	6.11544e-05	G	T	0.153458	0.015551	0.002632	3.56e-09	523520		G	T	0.171	-0.014456	0.020887	0.489	520580
rs9906320	17	72690829	110.442	90.513	7.09958e-05	A	G	0.775113	0.024622	0.002296	8.66962e-27	522443		A	G	0.766	-0.036894	0.018858	0.0503999	520580
rs111626441	18	77250669	64.7285	90.513	9.45887e-05	A	G	0.096614	0.027778	0.003337	8.97016e-17	480500		A	G	0.105	-0.02405	0.025235	0.341	520580
rs1456059	18	48954037	31.0986	90.513	0.000621282	G	A	0.766259	0.01286	0.002236	9.06004e-09	524921		G	A	0.756	0.011508	0.017906	0.52	520580
rs3851820	18	20461322	61.4491	90.513	0.000174392	T	A	0.744961	-0.017551	0.002175	7.37055e-16	524919		T	A	0.737	0.014841	0.016359	0.364	520580
rs4940572	18	60826343	66.7628	90.513	7.70638e-05	A	G	0.136477	0.023283	0.002808	1.17004e-16	522444		A	G	0.138	-0.061864	0.022702	0.00642999	520580
rs4987855	18	60793549	52.8309	90.513	7.33601e-05	T	C	0.096307	-0.024077	0.003242	1.16011e-13	523519		T	C	0.0868	0.001186	0.026943	0.965	520580
rs1000329	19	16449517	1427.28	90.513	7.43273e-05	T	C	0.676463	-0.082387	0.002111	1e-200	478964		T	C	0.666	0.040786	0.016033	0.0109999	520580
rs1043996	19	15295134	37.9432	90.513	0.000161588	A	G	0.716638	0.013372	0.002139	4.20998e-10	522444		A	G	0.73	-0.026493	0.017295	0.126	520580
rs11084096	19	52128795	73.7616	90.513	0.000219244	A	G	0.296205	-0.018376	0.002067	6.41948e-19	523842		A	G	0.29	0.056282	0.015833	0.000377998	520580
rs11670621	19	12189379	29.8208	90.513	9.92284e-05	T	C	0.48557	0.010673	0.001927	3.11e-08	523980		T	C	0.487	-0.046444	0.015537	0.00280001	520580
rs12463256	19	297217	40.7058	90.513	5.82353e-05	A	G	0.274793	0.014581	0.00221	4.32016e-11	480340		A	G	0.257	-0.040022	0.018262	0.0284001	520580
rs141801008	19	10374952	34.2363	90.513	0.000111362	T	C	0.009564	-0.061427	0.010349	3.01002e-09	478898		T	C	0.00976	0.00429	0.079834	0.957	520580
rs2070745	19	52249947	66.147	90.513	8.01629e-05	G	C	0.366758	-0.016487	0.002024	3.94003e-16	523835		G	C	0.381	-0.002132	0.016446	0.897	520580
rs2569693	19	10399904	401.14	90.513	9.11631e-05	T	C	0.384414	-0.042002	0.002018	3.3597e-96	480040		T	C	0.381	0.044834	0.014368	0.00181001	520580
rs36084354	19	1079959	295.004	90.513	5.49663e-05	A	G	0.091708	-0.060717	0.003409	6.59933e-71	480042		A	G	0.0906	-0.032584	0.027651	0.239	520580
rs4530278	19	33752994	74.1311	90.513	8.49957e-05	T	G	0.598216	0.017139	0.00198	5.23962e-18	524915		T	G	0.6	-0.010994	0.014471	0.447	520580
rs4805881	19	33896432	52.802	90.513	7.33015e-05	C	A	0.665288	-0.015028	0.00203	1.40994e-13	524922		C	A	0.663	-0.025364	0.015264	0.0966006	520580
rs56179616	19	47695751	195.985	90.513	0.000325376	T	G	0.258737	0.031193	0.002167	6.22014e-47	524913		T	G	0.258	0.032779	0.017422	0.0599004	520580
rs56252104	19	13123188	72.3118	90.513	7.55378e-05	T	C	0.260661	0.018921	0.002172	3.12033e-18	523978		T	C	0.252	0.008329	0.017595	0.636	520580
rs61387190	19	44260929	138.875	90.513	0.00038457	T	C	0.157437	0.031603	0.0026	5.81032e-34	523981		T	C	0.164	-0.009086	0.021308	0.67	520580
rs7249236	19	16363417	109.744	90.513	8.30611e-05	C	G	0.801652	0.025664	0.002443	8.61986e-26	523841		C	G	0.795	-0.021871	0.020028	0.275	520580
rs7252565	19	1192769	120.948	90.513	8.23755e-05	A	G	0.787553	0.027591	0.002536	1.54989e-27	474672		A	G	0.774	-0.0027	0.020415	0.895	520580
rs7254517	19	13929049	191.874	90.513	6.14725e-05	A	G	0.384999	0.029033	0.002022	1.05003e-46	480501		A	G	0.395	-0.046309	0.016638	0.00537997	520580
rs75018496	19	40785683	44.3824	90.513	0.000155905	G	C	0.075981	0.024538	0.003639	1.59993e-11	524906		G	C	0.0728	0.003824	0.029784	0.898	520580
rs13040989	20	8616195	77.8313	90.513	5.75094e-05	C	T	0.291865	0.018955	0.002084	9.96093e-20	523981		C	T	0.298	-0.005268	0.016743	0.753	520580
rs17093026	20	34318911	45.7805	90.513	0.000238141	T	C	0.101478	-0.021868	0.003134	3.12968e-12	524923		T	C	0.0949	0.000473	0.023545	0.984	520580
rs1883801	20	10647679	47.7932	90.513	0.000210471	G	A	0.195421	-0.017015	0.002443	3.39e-12	524922		G	A	0.183	-0.035582	0.020013	0.0753998	520580
rs2145270	20	6621685	29.0038	90.513	0.000219754	T	C	0.618853	-0.010827	0.001946	2.69998e-08	524452		T	C	0.635	-0.003506	0.01603	0.827	520580
rs2230604	20	49196284	72.8135	90.513	6.79842e-05	T	C	0.084354	0.030004	0.003451	3.65006e-18	523518		T	C	0.0932	0.032699	0.027055	0.227	520580
rs259981	20	57748369	177.544	90.513	0.000191774	A	T	0.360441	-0.027105	0.001992	3.91021e-42	523982		A	T	0.359	-0.015308	0.016057	0.34	520580
rs2738783	20	62308612	39.1733	90.513	7.12714e-05	G	T	0.78963	-0.015649	0.00243	1.24e-10	481444		G	T	0.798	-0.02321	0.01769	0.189	520580
rs34323943	20	52192637	51.3993	90.513	0.000242715	C	T	0.110592	0.022339	0.00304	2.08018e-13	523521		C	T	0.118	0.011019	0.024063	0.647	520580
rs4411786	20	1930897	416.602	90.513	5.39981e-05	C	T	0.265295	-0.045103	0.002147	6.38999e-98	524923		C	T	0.259	0.027094	0.016665	0.104	520580
rs4812804	20	42852273	30.0648	90.513	8.98026e-05	T	C	0.198107	0.013444	0.002397	2.1e-08	523518		T	C	0.202	0.003786	0.017854	0.832	520580
rs6021231	20	50092287	34.2697	90.513	7.95707e-05	C	T	0.470967	-0.011461	0.001915	2.20999e-09	523523		C	T	0.44	0.009697	0.014255	0.496	520580
rs6072080	20	39260927	100.137	90.513	0.000204956	T	C	0.585279	0.019842	0.001942	1.77011e-24	523835		T	C	0.583	-0.008257	0.01476	0.575999	520580
rs6103270	20	42015635	34.372	90.513	0.000265143	G	A	0.226397	-0.013672	0.002275	1.90999e-09	524922		G	A	0.216	0.024194	0.018086	0.181	520580
rs611847	20	3684022	51.4492	90.513	0.000113947	G	A	0.635502	0.014579	0.002003	3.53021e-13	522444		G	A	0.656	-0.031168	0.015146	0.0396004	520580
rs766228	20	11371883	28.9316	90.513	0.000375099	T	G	0.502115	-0.010513	0.001903	3.37e-08	523522		T	G	0.505	-0.030279	0.015304	0.0479005	520580
rs968478	20	47339742	54.5284	90.513	9.18764e-05	G	A	0.397325	0.014727	0.001938	3.11028e-14	524918		G	A	0.38	-0.019316	0.015129	0.202	520580
rs12627489	21	37766505	29.4158	90.513	0.000175776	A	G	0.106785	0.017139	0.003116	3.87998e-08	524918		A	G	0.118	-0.061314	0.024867	0.0137	520580
rs1297265	21	16817051	35.7768	90.513	0.000192995	G	A	0.443092	0.011767	0.00191	7.43995e-10	523522		G	A	0.433	-0.024611	0.014186	0.0827999	520580
rs721131	21	47957767	81.5729	90.513	8.71006e-05	C	T	0.31956	-0.018902	0.00203	1.35988e-20	524919		C	T	0.313	-0.025793	0.016415	0.116	520580
rs16986308	22	28717032	112.293	90.513	0.000103869	A	G	0.116161	-0.032274	0.002955	9.94947e-28	524920		A	G	0.131	-0.02526	0.02132	0.236	520580
rs1807669	22	42122926	126.099	90.513	0.00020738	T	C	0.793541	-0.027074	0.002346	8.99912e-31	524895		T	C	0.784	0.06124	0.018831	0.00115001	520580
rs5998509	22	21917479	267.381	90.513	9.57085e-05	T	C	0.188334	-0.040865	0.002471	2.18978e-61	523446		T	C	0.211	0.056766	0.018369	0.002	520580
rs6001858	22	40672078	47.5728	90.513	0.00019515	G	A	0.735573	-0.015263	0.002175	2.36974e-12	524904		G	A	0.75	0.029484	0.017112	0.0849005	520580
rs62241216	22	50744821	37.0184	90.513	6.28325e-05	G	A	0.492468	-0.012414	0.001982	3.87998e-10	480498		G	A	0.483	0.01811	0.015919	0.255	520580
rs71318973	22	24658265	45.8379	90.513	0.000211352	T	G	0.240872	-0.015452	0.002253	7.28954e-12	524913		T	G	0.238	-0.023466	0.017472	0.179	520580
rs760908	22	32057501	31.3944	90.513	0.000161912	T	G	0.15316	-0.015204	0.002649	9.69996e-09	523522		T	G	0.15	0.046305	0.019442	0.0172001	520580
rs79503	22	39528440	201.408	90.513	8.96831e-05	G	A	0.447419	-0.027888	0.001942	1.02e-46	523523		G	A	0.452	0.010972	0.01494	0.463	520580
rs9605047	22	20002848	84.6403	90.513	0.000119147	T	G	0.327768	0.019972	0.002109	2.9902e-21	481442		T	G	0.337	-0.022549	0.016411	0.169	520580

## Sheet: Table S2
Supplement Table 2 Association of Basophil cell count with Type 1 diabetes GWAS dataset
SNP	chr	pos	F statistics	F_Mean	R2	Exposure								Outcome
						effect allele	other allele	eaf	beta	se	pval	samplesize		effect allele	other allele	eaf	beta	se	pval	samplesize
rs1086893	1	212563114	190.285	91.5349	8.05433e-05	C	T	0.343174	0.029865	0.002162	2.40991e-43	473056		C	T	0.316	-0.008864	0.015705	0.572	520580
rs10927074	1	236103965	572.543	91.5349	0.000169162	C	T	0.892265	0.079216	0.0033	2.99916e-127	474001		C	T	0.897	-0.058251	0.025075	0.0201999	520580
rs11121246	1	8917102	38.487	91.5349	6.86197e-05	G	T	0.502219	0.012743	0.002043	4.58997e-10	473997		G	T	0.506	-0.010307	0.015246	0.499001	520580
rs12075	1	159175354	177.868	91.5349	0.000104465	A	G	0.579533	0.027771	0.002071	6.02005e-41	473058		A	G	0.569	-0.000525	0.015503	0.973	520580
rs12123922	1	205140436	180.272	91.5349	9.62926e-05	A	G	0.440557	-0.027772	0.002057	1.72982e-41	473983		A	G	0.434	-0.02062	0.014809	0.164	520580
rs12143614	1	150932696	52.5299	91.5349	0.000402087	A	T	0.116955	-0.023163	0.0032	4.71954e-13	473957		A	T	0.114	0.042042	0.023246	0.0705001	520580
rs142405270	1	161353349	45.3228	91.5349	6.56647e-05	G	A	0.018962	0.050739	0.008204	6.41003e-10	473144		G	A	0.0159	-0.038678	0.060942	0.526	520580
rs1537061	1	87739219	53.0525	91.5349	0.00120644	C	T	0.098713	-0.025079	0.003425	2.54976e-13	473992		C	T	0.102	-0.008103	0.025175	0.748001	520580
rs17613339	1	118139540	29.9325	91.5349	0.000141826	T	C	0.128384	-0.016822	0.003077	4.70999e-08	472602		T	C	0.133	-0.055638	0.02272	0.0143001	520580
rs17625587	1	198990494	41.354	91.5349	8.11904e-05	A	G	0.263625	0.01499	0.002328	1.25e-10	473983		A	G	0.268	-0.017726	0.015858	0.264	520580
rs1804999	1	156219450	30.4369	91.5349	0.000281436	G	A	0.505883	0.011333	0.002053	3.48001e-08	473996		G	A	0.485	0.03394	0.014426	0.0185999	520580
rs4060971	1	21506930	100.123	91.5349	6.36795e-05	T	C	0.551092	-0.02066	0.002069	1.85012e-23	473994		T	C	0.555	0.001408	0.015479	0.928	520580
rs56043070	1	247719769	42.4868	91.5349	6.27706e-05	A	G	0.071468	-0.026025	0.003975	6.03949e-11	472603		A	G	0.0672	0.024684	0.029632	0.405	520580
rs6671847	1	161478810	43.5336	91.5349	8.65019e-05	A	G	0.508234	0.01357	0.002058	4.44017e-11	472906		A	G	0.498	-0.004794	0.014151	0.734999	520580
rs73078376	1	205639611	32.0878	91.5349	7.11022e-05	A	C	0.055641	-0.025405	0.004578	2.94002e-08	473055		A	C	0.058	0.006699	0.031885	0.834	520580
rs7515985	1	28997021	42.6271	91.5349	6.59332e-05	G	A	0.415798	0.013605	0.002078	6.05062e-11	473997		G	A	0.428	0.023249	0.015567	0.135	520580
rs80194822	1	28109632	37.3956	91.5349	7.89676e-05	G	A	0.010834	0.060817	0.010479	6.65994e-09	471683		G	A	0.0111	-0.024384	0.080304	0.761001	520580
rs13386606	2	8440572	31.0726	91.5349	0.000467304	A	G	0.358085	-0.011941	0.002131	2.15001e-08	473997		A	G	0.378	-0.039765	0.016035	0.0131	520580
rs13419763	2	219134950	61.2257	91.5349	7.04038e-05	T	C	0.562498	0.016215	0.002066	4.42996e-15	473058		T	C	0.587	0.034469	0.01416	0.0149001	520580
rs1427499	2	145400317	85.7598	91.5349	0.000240924	G	A	0.710264	0.021037	0.002263	1.57e-20	470746		G	A	0.707	0.007373	0.016896	0.663001	520580
rs1598207	2	148757870	81.4041	91.5349	0.000375857	G	A	0.302655	0.020189	0.002229	1.40994e-19	473062		G	A	0.309	-0.006771	0.01541	0.66	520580
rs2028900	2	85767735	45.5815	91.5349	0.000380191	T	C	0.449306	-0.01396	0.002059	1.24997e-11	472602		T	C	0.438	-0.008459	0.014829	0.568	520580
rs2860773	2	65665641	83.4914	91.5349	0.000110821	T	G	0.407715	0.019124	0.002085	5.03037e-20	472598		T	G	0.392	0.017785	0.01427	0.213	520580
rs4602187	2	181834018	40.6451	91.5349	0.000116685	T	C	0.683135	0.014094	0.002227	2.53e-10	472600		T	C	0.69	-0.03999	0.015023	0.00776998	520580
rs62105478	2	8735869	46.5061	91.5349	7.3978e-05	A	G	0.051684	-0.031667	0.004658	1.08993e-11	473060		A	G	0.0433	0.017376	0.037637	0.644	520580
rs62160676	2	112167931	54.3921	91.5349	0.00024078	C	T	0.296123	-0.016626	0.002285	3.57026e-13	471969		C	T	0.317	-0.05098	0.030237	0.0917994	520580
rs6543144	2	103092575	38.0098	91.5349	0.000141435	G	A	0.312924	0.013669	0.002219	7.43002e-10	473059		G	A	0.323	0.016768	0.014861	0.259	520580
rs6734238	2	113841030	33.0802	91.5349	0.000121861	G	A	0.402301	0.012064	0.002085	7.37004e-09	472600		G	A	0.381	-0.010723	0.014496	0.459	520580
rs73987603	2	213844822	75.814	91.5349	9.92366e-05	A	G	0.166369	0.024035	0.002752	2.63998e-18	473061		A	G	0.158	-0.029973	0.019373	0.122	520580
rs7573465	2	182315885	56.1014	91.5349	8.35014e-05	T	G	0.556148	0.015498	0.002064	6.26037e-14	473058		T	G	0.565	0.022087	0.014732	0.134	520580
rs77785849	2	146580195	39.4656	91.5349	0.00104802	A	C	0.033466	0.035989	0.005781	4.94003e-10	470970		A	C	0.0334	0.041702	0.04711	0.376	520580
rs79140637	2	65084123	36.5906	91.5349	0.000308482	A	G	0.054158	-0.027476	0.004583	2.09002e-09	473063		A	G	0.0501	-0.015991	0.03495	0.647	520580
rs11710737	3	107464170	31.1621	91.5349	0.00148872	G	A	0.438906	0.01157	0.002065	2.15001e-08	472602		G	A	0.436	0.008319	0.01464	0.57	520580
rs12497690	3	27795397	47.042	91.5349	7.0258e-05	C	A	0.371338	0.014579	0.002121	6.48037e-12	473994		C	A	0.368	-0.053575	0.014567	0.000235001	520580
rs13089722	3	128306757	706.686	91.5349	6.55504e-05	A	G	0.107756	-0.087989	0.0033	1.4388e-156	473990		A	G	0.103	0.031625	0.023958	0.187	520580
rs1669340	3	3198380	147.56	91.5349	0.000129409	T	G	0.839194	-0.033996	0.002785	3.0903e-34	472917		T	G	0.831	0.008992	0.020663	0.663001	520580
rs2089979	3	196501413	44.4122	91.5349	0.000205275	G	A	0.415685	-0.013908	0.002084	2.59e-11	472599		G	A	0.42	-0.003268	0.015559	0.834	520580
rs3181077	3	46250652	263.55	91.5349	9.5782e-05	T	C	0.718492	-0.037064	0.00228	2.22998e-59	473997		T	C	0.722	0.004508	0.015617	0.772999	520580
rs34850939	3	47063910	41.0582	91.5349	0.000182146	A	G	0.349046	0.013806	0.002243	7.74997e-10	473986		A	G	0.341	0.006326	0.01542	0.681999	520580
rs4324460	3	3120542	94.4067	91.5349	8.54899e-05	G	T	0.218923	0.024167	0.002509	6.15035e-22	472560		G	T	0.198	0.012487	0.019497	0.522001	520580
rs59107033	3	123105643	32.2778	91.5349	0.000192024	T	C	0.224774	-0.013992	0.002451	1.17001e-08	473055		T	C	0.232	0.025769	0.018195	0.157	520580
rs6780544	3	187424334	59.6514	91.5349	0.000111915	A	G	0.62255	-0.016363	0.00211	9.31966e-15	474000		A	G	0.633	-0.01736	0.015842	0.273	520580
rs74535412	3	128297689	46.7007	91.5349	0.000779328	A	G	0.034635	0.038458	0.005749	2.30994e-11	472141		A	G	0.0296	-0.048362	0.043586	0.267	520580
rs7613595	3	16908518	213.601	91.5349	0.00017205	C	A	0.217603	-0.036371	0.002483	1.54989e-48	473999		C	A	0.218	-0.015482	0.044773	0.73	520580
rs9819371	3	141206800	51.8848	91.5349	0.000110579	T	C	0.064572	-0.0301	0.00419	7.05018e-13	473998		T	C	0.0616	0.072701	0.033373	0.0294002	520580
rs10006833	4	9953097	38.1802	91.5349	0.000311925	C	T	0.209061	-0.015606	0.002521	6.21999e-10	473997		C	T	0.209	0.012583	0.018744	0.502	520580
rs2298989	4	110891673	31.0739	91.5349	8.19873e-05	C	T	0.425369	-0.011597	0.002083	2.65003e-08	472599		C	T	0.414	-0.01857	0.015448	0.229	520580
rs28647824	4	83585062	56.9251	91.5349	0.000154726	A	C	0.267348	-0.017508	0.002312	3.83972e-14	473997		A	C	0.277	0.003509	0.017174	0.838	520580
rs56406125	4	87940205	178.291	91.5349	0.000176975	T	G	0.190072	-0.034946	0.002607	6.03949e-41	473999		T	G	0.204	-0.006568	0.019201	0.732	520580
rs7684939	4	55509189	33.2219	91.5349	6.33317e-05	A	G	0.488692	-0.011854	0.002048	7.35005e-09	473062		A	G	0.485	0.014063	0.0148	0.342	520580
rs112352373	5	118687625	29.7532	91.5349	8.72406e-05	G	C	0.203153	-0.013924	0.002547	4.70999e-08	473971		G	C	0.218	0.05267	0.018757	0.00498999	520580
rs2271352	5	126091428	296.025	91.5349	0.000892484	C	G	0.225593	0.042265	0.00247	1.44012e-65	473993		C	G	0.227	-0.020289	0.018638	0.276	520580
rs2594836	5	173205318	60.1029	91.5349	0.000242532	A	G	0.722276	-0.017777	0.002319	1.86982e-14	474000		A	G	0.718	0.002931	0.016531	0.859	520580
rs34500	5	98294885	50.3102	91.5349	6.42096e-05	A	G	0.084024	-0.026288	0.003721	1.66994e-12	472911		A	G	0.086	-0.033464	0.027291	0.22	520580
rs357613	5	150843487	49.9915	91.5349	0.000149587	A	G	0.507364	-0.01519	0.002179	3.25987e-12	433368		A	G	0.42	0.017388	0.034259	0.611999	520580
rs3857286	5	54863190	30.2383	91.5349	0.000108974	T	C	0.695123	-0.012282	0.002235	3.97e-08	472908		T	C	0.693	-0.020141	0.016646	0.226	520580
rs4705908	5	131347520	31.3227	91.5349	9.64392e-05	A	G	0.419818	-0.01166	0.002089	2.43002e-08	472911		A	G	0.392	0.04973	0.014233	0.000476003	520580
rs4912807	5	141519296	37.029	91.5349	0.000171432	C	G	0.617494	0.012874	0.002107	1.02e-09	472913		C	G	0.625	0.045963	0.014412	0.00143001	520580
rs10806232	6	82679060	49.5215	91.5349	0.000476798	T	A	0.597775	-0.014739	0.002097	2.1702e-12	473999		T	A	0.598	-0.020679	0.015179	0.173	520580
rs11756802	6	7170084	37.4335	91.5349	9.3966e-05	A	T	0.048151	-0.029351	0.004935	2.80001e-09	474000		A	T	0.0506	0.040197	0.036082	0.265	520580
rs35045014	6	107432157	30.4687	91.5349	0.000167764	A	C	0.455669	-0.011383	0.002069	3.86999e-08	473993		A	C	0.447	-0.010239	0.01524	0.502	520580
rs6927569	6	109621494	111.318	91.5349	9.44405e-05	C	T	0.523015	0.021693	0.002051	4.21988e-26	473998		C	T	0.541	0.025795	0.014547	0.0762009	520580
rs915125	6	82463376	163.518	91.5349	0.000492601	T	C	0.281093	-0.029254	0.002288	2.18022e-37	472601		T	C	0.283	0.006146	0.016895	0.716	520580
rs9376098	6	135499460	115.652	91.5349	0.000624147	A	T	0.349186	0.023167	0.002147	4.14954e-27	473987		A	T	0.351	-0.004014	0.014991	0.789	520580
rs11772895	7	143081942	220.658	91.5349	6.51779e-05	C	G	0.277783	0.034127	0.0023	9.22996e-50	471976		C	G	0.29	0.015342	0.016502	0.353	520580
rs1186222	7	75247329	113.998	91.5349	8.81416e-05	T	C	0.461919	-0.022015	0.002077	3.20996e-26	473057		T	C	0.435	0.023322	0.015066	0.122	520580
rs149007767	7	50370254	91.0362	91.5349	0.000278829	T	C	0.162151	0.026584	0.002887	3.48017e-20	473998		T	C	0.173	-0.052107	0.019478	0.00746999	520580
rs182090955	7	92239892	70.7149	91.5349	0.00013082	A	G	0.009832	-0.087651	0.010695	2.61999e-16	472665		A	G	0.00812	0.150119	0.080752	0.0629999	520580
rs2158799	7	28277107	44.7685	91.5349	0.000130614	G	C	0.609605	0.014086	0.00211	2.5698e-11	473997		G	C	0.593	-0.002464	0.014504	0.865	520580
rs2282986	7	92299545	131.812	91.5349	0.000132668	C	T	0.018065	-0.088653	0.007728	1.98016e-30	472603		C	T	0.0196	-0.010208	0.055027	0.853	520580
rs3731332	7	92300568	221.999	91.5349	6.5747e-05	T	C	0.022182	-0.103985	0.007064	5.36043e-49	473062		T	C	0.0207	-0.017801	0.051906	0.732	520580
rs42030	7	92236421	60.6909	91.5349	9.77881e-05	A	G	0.076053	0.030212	0.003869	6.08976e-15	473061		A	G	0.0788	-0.02573	0.0289	0.373	520580
rs56179563	7	129685597	48.1476	91.5349	0.000126784	A	G	0.389066	0.014617	0.002124	6.09958e-12	473989		A	G	0.382	0.03548	0.015891	0.0256	520580
rs56388170	7	28724374	193.244	91.5349	0.000122687	T	G	0.293002	0.031399	0.002277	3.33964e-43	472911		T	G	0.289	-0.010147	0.017502	0.562	520580
rs71562671	7	105320063	30.1622	91.5349	0.0002195	C	T	0.07867	0.020951	0.003836	4.84005e-08	473994		C	T	0.0796	-0.033422	0.02858	0.242	520580
rs73049252	7	8016602	71.8268	91.5349	0.000148479	A	G	0.058507	-0.037196	0.004388	2.41991e-17	471167		A	G	0.0584	0.064219	0.033852	0.0578003	520580
rs74524365	7	80249950	31.9593	91.5349	6.2779e-05	T	A	0.070312	0.022709	0.004011	1.54e-08	473998		T	A	0.0696	-0.009723	0.029247	0.74	520580
rs13267723	8	130672344	33.3043	91.5349	0.000116421	A	G	0.231732	-0.014047	0.002437	8.45999e-09	473997		A	G	0.223	0.025117	0.017229	0.145	520580
rs16923637	8	59567885	38.8636	91.5349	0.00022749	T	G	0.286039	0.014168	0.002274	4.79005e-10	473983		T	G	0.302	0.025577	0.016023	0.11	520580
rs2738104	8	6792257	70.2277	91.5349	9.37082e-05	A	G	0.67231	0.018357	0.00218	4.00959e-17	472911		A	G	0.652	0.005836	0.016106	0.717	520580
rs2977799	8	6696927	178.568	91.5349	9.48393e-05	G	A	0.50924	0.027476	0.002057	1.17004e-40	473057		G	A	0.501	0.001522	0.01559	0.922	520580
rs45577137	8	48651633	82.6457	91.5349	0.000176634	G	A	0.045208	-0.045322	0.005335	2.08018e-17	465986		G	A	0.0518	0.064013	0.039087	0.101	520580
rs4876400	8	119114110	64.7795	91.5349	0.000120082	G	A	0.626316	-0.017086	0.002111	6.00067e-16	473992		G	A	0.628	0.022009	0.01588	0.166	520580
rs55690609	8	6902043	253.063	91.5349	8.22193e-05	A	G	0.322693	-0.03494	0.0022	8.931e-57	473967		A	G	0.32	0.018941	0.016551	0.252	520580
rs6557615	8	22940647	72.4676	91.5349	0.000189518	A	G	0.681024	-0.018779	0.002208	1.9002e-17	472916		A	G	0.667	-0.006436	0.016587	0.697999	520580
rs6993770	8	106581528	64.5316	91.5349	0.000377336	T	A	0.287084	-0.018236	0.00226	7.50067e-16	474000		T	A	0.27	0.007016	0.016222	0.665001	520580
rs7819602	8	10726842	58.8699	91.5349	0.000154546	G	C	0.612901	0.016196	0.002115	1.98016e-14	472915		G	C	0.596	-0.03108	0.016614	0.0614002	520580
rs7832357	8	126516197	50.7221	91.5349	0.000111905	G	A	0.342269	-0.015431	0.002158	8.9002e-13	473062		G	A	0.324	-0.00483	0.015052	0.748001	520580
rs12376511	9	22142756	55.3147	91.5349	7.30696e-05	C	T	0.162947	-0.020682	0.002779	1.02991e-13	473999		C	T	0.167	0.037289	0.02068	0.0714003	520580
rs1633768	9	135879138	52.1961	91.5349	0.000555709	T	C	0.275307	-0.016647	0.002317	7.0194e-13	471975		T	C	0.262	-0.026984	0.017576	0.125	520580
rs2273770	9	77755469	29.836	91.5349	0.000200401	T	C	0.398729	0.011659	0.002124	4.15997e-08	457734		T	C	0.383	-7e-05	0.01568	0.996	520580
rs2811708	9	21973422	55.0634	91.5349	0.000493779	T	G	0.266088	-0.017265	0.00233	1.32008e-13	472914		T	G	0.254	-0.008542	0.017004	0.615	520580
rs7044519	9	82233842	35.7826	91.5349	9.13887e-05	G	T	0.16139	0.016724	0.002799	2.37001e-09	472600		G	T	0.153	-0.009442	0.021063	0.654	520580
rs10906375	10	13498371	31.127	91.5349	6.73664e-05	G	A	0.300993	-0.012492	0.002234	2.29002e-08	474000		G	A	0.343	0.030089	0.01651	0.0684006	520580
rs11187969	10	96231169	30.0968	91.5349	0.000106373	A	G	0.130137	-0.016771	0.003058	4.24004e-08	472601		A	G	0.121	-0.000826	0.023229	0.972	520580
rs1539174	10	974870	369.685	91.5349	6.7587e-05	G	C	0.237332	0.046398	0.00241	1.51008e-82	473996		G	C	0.231	-0.032289	0.017411	0.0637001	520580
rs2805921	10	70847549	29.7587	91.5349	0.000151386	A	G	0.247972	0.012974	0.002377	4.92006e-08	473996		A	G	0.271	0.001252	0.017483	0.943	520580
rs2998286	10	28780373	73.2657	91.5349	8.66161e-05	C	T	0.769831	0.020883	0.002443	1.31009e-17	473999		C	T	0.776	-0.0122	0.018428	0.508	520580
rs3071	10	102114463	53.048	91.5349	6.42771e-05	C	A	0.298273	-0.01635	0.002239	2.94985e-13	473996		C	A	0.32	-0.014931	0.016376	0.362	520580
rs34377578	10	104336426	31.8705	91.5349	0.000115343	C	A	0.251754	0.013372	0.002363	1.55998e-08	473062		C	A	0.24	0.018274	0.016254	0.261	520580
rs3781452	10	126355129	86.514	91.5349	0.000469062	T	C	0.632095	0.019847	0.002131	1.33999e-20	472140		T	C	0.614	-0.02692	0.015755	0.0875004	520580
rs7078507	10	77140864	57.9915	91.5349	0.000183205	G	A	0.609239	-0.016071	0.002107	2.5398e-14	471518		G	A	0.611	-0.011895	0.015915	0.455	520580
rs72786903	10	50376394	31.8964	91.5349	6.39373e-05	T	C	0.222439	-0.013947	0.002461	1.47999e-08	473999		T	C	0.206	0.031794	0.017697	0.0724002	520580
rs10734121	11	89656239	79.7764	91.5349	0.00078818	A	G	0.845295	-0.025432	0.002837	3.2802e-19	471519		A	G	0.841	0.01282	0.021575	0.552	520580
rs10835333	11	3957766	45.0626	91.5349	0.000211189	G	A	0.349229	0.014555	0.002161	1.67996e-11	467933		G	A	0.357	-0.022659	0.015964	0.156	520580
rs16928084	11	2322954	73.3505	91.5349	0.000128278	G	A	0.11345	-0.027734	0.003242	1.23994e-17	473996		G	A	0.122	0.029441	0.022577	0.192	520580
rs2276066	11	70007311	41.6589	91.5349	0.000199738	G	A	0.648326	0.013903	0.002145	9.37994e-11	472597		G	A	0.666	0.00152	0.016164	0.925	520580
rs2606724	11	113957880	58.1597	91.5349	8.52876e-05	A	G	0.453028	0.015734	0.002124	1.33015e-13	473993		A	G	0.467	0.000551	0.015709	0.972	520580
rs6421984	11	305619	78.5135	91.5349	0.000177326	C	T	0.514051	0.018366	0.002068	6.96947e-19	465819		C	T	0.491	-0.010356	0.016112	0.52	520580
rs695113	11	128562098	57.5709	91.5349	8.59962e-05	T	C	0.696269	0.01697	0.002242	3.93007e-14	472598		T	C	0.686	0.015948	0.015248	0.296	520580
rs742631	11	32077472	52.9971	91.5349	6.62296e-05	T	C	0.28374	-0.01662	0.002297	4.82948e-13	471978		T	C	0.278	0.004269	0.017417	0.806	520580
rs74472890	11	72946279	468.447	91.5349	6.99725e-05	C	T	0.04944	0.102642	0.004745	1.02094e-103	472600		C	T	0.0462	-0.030292	0.037003	0.413	520580
rs10746147	12	80316758	32.4003	91.5349	0.00013665	G	A	0.926163	-0.022399	0.003927	1.2e-08	472142		G	A	0.915	-0.026658	0.028473	0.349	520580
rs11064881	12	120146925	67.2345	91.5349	0.000168849	A	G	0.073509	-0.032268	0.003923	2.05022e-16	473998		A	G	0.0764	0.028692	0.026166	0.273	520580
rs146970669	12	27103449	40.4447	91.5349	7.82939e-05	A	G	0.094107	0.022392	0.003534	2.43002e-10	473055		A	G	0.0991	0.038445	0.025854	0.137	520580
rs17860282	12	51740350	114.141	91.5349	7.30546e-05	T	C	0.011189	0.104693	0.009859	2.61999e-26	470511		T	C	0.0215	0.028275	0.064307	0.66	520580
rs2118140	12	66698461	79.5314	91.5349	0.000533643	G	A	0.528383	0.018347	0.002052	4.02995e-19	473990		G	A	0.5	0.032546	0.015356	0.0340997	520580
rs2286599	12	6499533	61.3826	91.5349	8.98918e-05	A	G	0.141728	0.023189	0.003001	1.15001e-14	469154		A	G	0.132	-0.044144	0.021279	0.0379997	520580
rs4475963	12	129302255	40.3104	91.5349	8.93505e-05	G	T	0.370213	-0.013524	0.002127	2.10999e-10	472603		G	T	0.375	-0.013327	0.014451	0.356	520580
rs4763817	12	12481296	33.1692	91.5349	0.00010157	T	C	0.738634	0.013462	0.002359	1.17999e-08	474000		T	C	0.739	-0.011624	0.017674	0.511	520580
rs75084335	12	76981753	49.0369	91.5349	0.000408461	G	C	0.069244	0.028439	0.004091	3.74973e-12	470330		G	C	0.0692	-0.001786	0.030119	0.953	520580
rs3892360	13	41184078	53.7237	91.5349	0.000376001	G	C	0.306641	0.043053	0.005941	4.45964e-13	68110		G	C	0.318	0.021213	0.015703	0.177	520580
rs4941839	13	37025916	34.4822	91.5349	8.0296e-05	A	G	0.714109	-0.013376	0.002291	5.43e-09	471973		A	G	0.725	-0.024799	0.017227	0.15	520580
rs76428106	13	28604007	84.0168	91.5349	6.82282e-05	C	T	0.013391	0.081896	0.009385	2.77971e-18	473999		C	T	0.0129	0.045604	0.070452	0.517001	520580
rs11158159	14	57857162	133.132	91.5349	6.894e-05	C	G	0.769788	0.028179	0.002564	4.58987e-28	472914		C	G	0.777	-0.03482	0.018691	0.0625	520580
rs2239635	14	23588731	233.605	91.5349	7.37256e-05	C	G	0.70425	0.034388	0.002255	1.89017e-52	473995		C	G	0.687	0.002081	0.016749	0.901	520580
rs2289511	14	88454910	61.7957	91.5349	0.00010876	A	G	0.582293	-0.016386	0.002078	3.29989e-15	473058		A	G	0.579	0.037487	0.014119	0.00792994	520580
rs34638654	14	35366850	32.038	91.5349	7.23179e-05	C	G	0.354416	0.012153	0.002151	1.66001e-08	473996		C	G	0.364	0.00014	0.014542	0.992	520580
rs72721631	14	75807762	63.9859	91.5349	0.000265168	A	C	0.237093	-0.019316	0.002422	1.59993e-15	473994		A	C	0.241	-0.014542	0.017665	0.41	520580
rs11633707	15	69617688	33.6378	91.5349	0.00011296	A	G	0.636389	0.012395	0.002136	6.65994e-09	473059		A	G	0.621	0.007977	0.015884	0.616	520580
rs12443468	15	81888088	35.0677	91.5349	9.82999e-05	G	A	0.225894	0.014544	0.002451	3.03997e-09	473996		G	A	0.215	0.029845	0.018488	0.106	520580
rs2070596	15	50545159	81.0853	91.5349	0.000115232	A	T	0.211403	0.022675	0.002529	3.29989e-19	472910		A	T	0.19	-0.015291	0.019347	0.429	520580
rs2074585	15	91009484	226.109	91.5349	0.000168522	A	G	0.514859	-0.030894	0.00205	2.71019e-51	474000		A	G	0.514	0.004743	0.0149	0.75	520580
rs28364390	15	42677173	44.9579	91.5349	8.03428e-05	A	T	0.132089	0.020338	0.003019	1.69005e-11	474000		A	T	0.13	0.022641	0.022034	0.304	520580
rs62021606	15	64548734	53.5484	91.5349	0.000153213	G	T	0.050595	-0.03429	0.004663	1.99986e-13	473997		G	T	0.0513	0.005724	0.031844	0.857	520580
rs67175901	15	101748227	60.1297	91.5349	9.20475e-05	T	C	0.108202	0.026075	0.003356	8.23948e-15	458198		T	C	0.114	0.018922	0.024538	0.441	520580
rs7496362	15	65758874	35.4451	91.5349	0.000131214	G	C	0.365764	-0.012695	0.002133	2.71e-09	474000		G	C	0.377	0.014934	0.015813	0.345	520580
rs12447180	16	88517722	112.674	91.5349	6.99917e-05	C	T	0.323627	0.023452	0.002204	2.06016e-26	467843		C	T	0.316	-0.046811	0.017204	0.00650999	520580
rs12921873	16	87933057	39.4865	91.5349	0.000125832	T	C	0.210936	0.015838	0.002547	5.19003e-10	472847		T	C	0.198	-0.042887	0.020548	0.0369003	520580
rs247833	16	84581684	45.9219	91.5349	0.000234795	A	G	0.248859	0.016173	0.002392	1.42004e-11	469562		A	G	0.25	-0.014065	0.017868	0.431	520580
rs71391089	16	74523273	33.8956	91.5349	0.000121804	T	G	0.170388	0.015904	0.002723	5.33998e-09	473977		T	G	0.171	0.008335	0.019671	0.672	520580
rs7196129	16	30471109	66.6737	91.5349	0.000136125	C	T	0.529408	0.016801	0.002081	7.18952e-16	473980		C	T	0.526	0.026799	0.015221	0.0782997	520580
rs875740	16	16123048	67.8215	91.5349	7.57089e-05	A	C	0.665329	-0.017944	0.002172	1.51985e-16	472916		A	C	0.649	-0.022718	0.016045	0.157	520580
rs9928015	16	57570561	44.7436	91.5349	0.000122974	T	G	0.302009	-0.014985	0.002233	2.01002e-11	472583		T	G	0.314	0.02945	0.015871	0.0634995	520580
rs12453682	17	37770005	67.0486	91.5349	7.15084e-05	T	C	0.695293	-0.01827	0.00224	3.59998e-16	473994		T	C	0.699	0.0265	0.015419	0.0856998	520580
rs12941811	17	38159335	497.272	91.5349	6.36303e-05	C	T	0.578198	-0.046353	0.002071	7.70903e-111	473990		C	T	0.573	0.026443	0.014201	0.0625994	520580
rs1295927	17	57929535	145.974	91.5349	0.000140649	G	A	0.447843	-0.024975	0.002055	5.83042e-34	473058		G	A	0.449	0.015809	0.01442	0.273	520580
rs34097845	17	56358429	94.632	91.5349	8.874e-05	T	C	0.056678	0.043291	0.004593	4.58036e-21	472121		T	C	0.0574	-0.097298	0.037866	0.0102	520580
rs7420	17	72765215	40.5394	91.5349	0.000107897	T	C	0.53772	-0.01315	0.002061	1.81001e-10	471519		T	C	0.54	0.031791	0.015777	0.0438995	520580
rs7503461	17	2883320	37.0615	91.5349	0.000134975	T	C	0.318513	-0.01342	0.002193	9.59997e-10	473992		T	C	0.325	0.006457	0.016512	0.696	520580
rs8178414	17	56345363	66.0767	91.5349	6.72879e-05	T	C	0.012939	0.073906	0.00909	4.48023e-16	473539		T	C	0.0174	0.101168	0.061058	0.097499	520580
rs17758695	18	60920854	422.57	91.5349	8.54755e-05	T	C	0.029551	-0.124742	0.006145	1.46994e-91	473056		T	C	0.0328	-0.0394	0.049401	0.425	520580
rs2959356	18	23590203	38.8599	91.5349	7.07384e-05	G	A	0.298096	0.014017	0.002241	4.14e-10	472600		G	A	0.302	9.9e-05	0.016257	0.995	520580
rs561102	18	9851388	42.1338	91.5349	0.000152422	T	C	0.65494	-0.01406	0.002162	8.12082e-11	471517		T	C	0.658	0.010471	0.016155	0.517001	520580
rs602229	18	51789396	32.6049	91.5349	6.78267e-05	C	G	0.692937	0.012728	0.002221	1.03001e-08	472915		C	G	0.695	-0.005133	0.016602	0.757	520580
rs1128099	19	18307468	41.0047	91.5349	7.30338e-05	A	G	0.28544	-0.014562	0.002268	1.41e-10	473994		A	G	0.278	0.005707	0.015735	0.717	520580
rs118013485	19	33726577	33.3735	91.5349	0.000160238	A	G	0.066978	0.023734	0.004201	1.64999e-08	473999		A	G	0.0735	0.010842	0.029766	0.716	520580
rs12459419	19	51728477	57.7682	91.5349	8.59692e-05	T	C	0.322962	-0.016693	0.002188	2.44006e-14	473996		T	C	0.332	0.025905	0.015885	0.103	520580
rs2007774	19	5813244	51.4309	91.5349	0.000112275	A	T	0.277568	0.016484	0.002349	2.35993e-12	471908		A	T	0.278	-0.025563	0.019532	0.191	520580
rs2607278	19	16568197	103.826	91.5349	0.000990235	T	C	0.306108	0.022731	0.002225	1.79019e-24	472910		T	C	0.318	-0.033449	0.015693	0.0331002	520580
rs2967595	19	8566299	89.6658	91.5349	6.74206e-05	T	C	0.167857	-0.026046	0.00277	5.58985e-21	473039		T	C	0.162	0.026511	0.020162	0.189	520580
rs34158728	19	38903032	234.164	91.5349	9.89032e-05	A	G	0.028263	0.094813	0.006172	3.23966e-53	473996		A	G	0.0366	0.012588	0.04315	0.77	520580
rs7250849	19	52158316	41.942	91.5349	7.47734e-05	T	G	0.107192	0.021532	0.003328	1.01e-10	472600		T	G	0.119	-0.058441	0.023443	0.0126999	520580
rs7253094	19	40223884	47.1162	91.5349	7.81843e-05	C	G	0.671446	-0.015638	0.002267	5.51061e-12	436632		C	G	0.675	-0.006166	0.016226	0.704001	520580
rs73022294	19	33772811	33.4713	91.5349	0.00010425	T	C	0.010925	-0.057212	0.010051	1.29e-08	473139		T	C	0.00964	-0.008331	0.080548	0.918	520580
rs76427287	19	837190	145.477	91.5349	8.99234e-05	C	T	0.254032	-0.028841	0.002472	2.07014e-31	461318		C	T	0.257	0.059089	0.032561	0.0696001	520580
rs78744187	19	33754548	1207.13	91.5349	0.00011858	T	C	0.081739	-0.130213	0.003757	1e-200	473058		T	C	0.096	0.01765	0.026835	0.511	520580
rs8113682	19	19743730	83.6043	91.5349	0.000450435	G	T	0.747423	-0.021612	0.002364	6.41062e-20	473995		G	T	0.766	0.029566	0.017446	0.090099	520580
rs16989483	20	43537200	83.4592	91.5349	0.000315253	C	T	0.274125	-0.021088	0.002287	3.14992e-20	471507		C	T	0.263	-0.018576	0.015963	0.245	520580
rs310631	20	62196253	34.4552	91.5349	0.00017722	A	C	0.411889	0.012281	0.002091	4.41998e-09	471507		A	C	0.395	-0.004174	0.015064	0.782	520580
rs4911102	20	31179500	79.8884	91.5349	7.02227e-05	T	C	0.234267	-0.021694	0.00244	6.45952e-19	473058		T	C	0.249	-0.035617	0.016856	0.0346003	520580
rs6029234	20	39259278	34.8681	91.5349	8.37897e-05	C	G	0.625866	0.012547	0.002122	3.46003e-09	472912		C	G	0.617	-0.011454	0.015084	0.448	520580
rs6045612	20	1931001	51.5574	91.5349	0.000124468	T	C	0.26377	-0.016734	0.00233	7.1796e-13	473999		T	C	0.259	0.026807	0.016664	0.108	520580
rs6091176	20	49150510	34.2807	91.5349	0.00010721	T	C	0.261115	0.01369	0.002337	4.79999e-09	473996		T	C	0.254	0.011314	0.016962	0.505	520580
rs6141781	20	31263342	125.473	91.5349	0.00254527	T	C	0.147056	0.032512	0.002901	4.12003e-29	473059		T	C	0.153	0.023487	0.021266	0.269	520580
rs73110111	20	31267270	34.6203	91.5349	7.73425e-05	G	A	0.026813	-0.037409	0.006689	2.29002e-08	473999		G	A	0.0268	-0.006804	0.04795	0.887	520580
rs138595256	21	36789420	97.3202	91.5349	7.92753e-05	G	C	0.025574	0.064177	0.006916	1.82012e-20	474001		G	C	0.0335	-0.000689	0.046743	0.988	520580
rs2834670	21	36280376	107.608	91.5349	0.000176352	G	A	0.17203	0.028259	0.003218	1.69005e-18	472917		G	A	0.17	-0.032554	0.022117	0.141	520580
rs2836241	21	39621213	44.4218	91.5349	0.000139519	C	T	0.404821	0.013945	0.002086	2.36974e-11	474001		C	T	0.438	-0.012139	0.015557	0.435	520580
rs2294199	22	45631165	62.8926	91.5349	0.000143391	C	T	0.470274	-0.016318	0.00205	1.81009e-15	473999		C	T	0.484	0.000488	0.01424	0.973	520580
rs34288539	22	24642009	43.2225	91.5349	0.000345878	T	C	0.273948	-0.015157	0.002317	6.34016e-11	472911		T	C	0.282	-0.014263	0.01692	0.399	520580
rs34780507	22	41405753	71.6248	91.5349	0.00024394	G	A	0.065683	0.03512	0.004154	2.96006e-17	473057		G	A	0.0606	0.009946	0.032285	0.758	520580
rs5750494	22	38176979	38.0625	91.5349	0.00010945	G	T	0.629062	-0.013117	0.002121	6.45996e-10	473992		G	T	0.623	0.032968	0.028644	0.25	520580
rs7285377	22	19987202	40.399	91.5349	9.46702e-05	T	G	0.284156	0.014495	0.002273	1.85999e-10	472600		T	G	0.295	-0.03017	0.016995	0.0758997	520580

## Sheet: Table S3
Supplement Table 3 Association of Eosinophil cell count with Type 1 diabetes GWAS dataset
SNP	chr	pos	F statistics	F_Mean	R2	Exposure								Outcome
						effect allele	other allele	eaf	beta	se	pval	samplesize		effect allele	other allele	eaf	beta	se	pval	samplesize
rs1004870	1	42370787	157.474	107.468	0.000331951	T	C	0.588952	0.026184	0.002014	1.26999e-38	474233		T	C	0.593	-0.014256	0.015569	0.36	520580
rs1036332	1	199012478	196.419	107.468	0.000175118	C	A	0.737405	-0.032696	0.002257	1.6099e-47	474236		C	A	0.735	0.018025	0.015887	0.257	520580
rs10782957	1	93763896	112.637	107.468	0.000208287	T	C	0.621606	0.022538	0.002042	2.80996e-28	471257		T	C	0.625	-0.024793	0.014464	0.0865008	520580
rs10900595	1	204511602	46.392	107.468	6.32633e-05	A	C	0.713282	0.015482	0.002189	1.59001e-12	473153		A	C	0.733	-0.010706	0.017055	0.53	520580
rs1099448	1	173231898	73.9766	107.468	7.9115e-05	T	C	0.466357	0.017702	0.001998	8.31955e-19	474225		T	C	0.459	-0.012681	0.014029	0.366	520580
rs11120043	1	213020779	27.8623	107.468	0.000145818	T	C	0.608251	0.011114	0.002036	4.93003e-08	473294		T	C	0.619	0.019249	0.015748	0.222	520580
rs111759324	1	101652522	172.978	107.468	0.00254641	T	C	0.110759	-0.043024	0.00316	3.55959e-42	474226		T	C	0.103	0.022442	0.022774	0.324	520580
rs11204682	1	150595537	280.358	107.468	0.000118206	T	G	0.223016	-0.041331	0.002388	4.8899e-67	473291		T	G	0.219	0.009188	0.016735	0.583001	520580
rs12408934	1	65423447	148.675	107.468	0.000414011	A	G	0.10259	-0.041319	0.00328	2.35993e-36	472800		A	G	0.106	-0.061101	0.023888	0.0105	520580
rs1414517	1	221092838	90.084	107.468	7.21294e-05	G	C	0.187298	-0.024977	0.002552	1.35988e-22	474233		G	C	0.18	0.018199	0.018798	0.333	520580
rs146078144	1	150889608	66.3201	107.468	0.000124331	A	G	0.009579	0.085887	0.010438	1.99986e-16	473763		A	G	0.00773	0.07158	0.080171	0.372	520580
rs159963	1	8504421	86.2329	107.468	0.000302145	A	C	0.581974	0.01933	0.002017	9.88098e-22	474237		A	C	0.6	-0.046561	0.014713	0.00154999	520580
rs17849501	1	183542323	33.4582	107.468	0.000499501	T	C	0.052001	-0.026789	0.004469	2.1e-09	472836		T	C	0.0489	0.075494	0.032837	0.0215001	520580
rs2242193	1	154995503	34.7649	107.468	8.88498e-05	A	G	0.421302	0.012279	0.002018	1.2e-09	472835		A	G	0.424	0.010998	0.014485	0.448	520580
rs2282718	1	25241056	28.7817	107.468	0.000251564	A	G	0.37278	-0.011422	0.002078	3.95003e-08	471742		A	G	0.379	0.02569	0.014574	0.0779005	520580
rs2502995	1	24199290	110.355	107.468	0.000238957	C	T	0.57046	0.021853	0.002002	1.05999e-27	471424		C	T	0.569	-0.03338	0.015678	0.0332001	520580
rs3218148	1	23851787	73.0385	107.468	9.4035e-05	A	G	0.539783	-0.017678	0.001991	7.07946e-19	470336		A	G	0.566	0.049229	0.015813	0.00184999	520580
rs34448954	1	161168189	57.4474	107.468	9.80393e-05	T	C	0.106374	-0.025253	0.003211	3.8699e-15	473775		T	C	0.107	0.002186	0.022694	0.923	520580
rs35249183	1	12099345	136.089	107.468	8.81425e-05	G	A	0.099837	0.039991	0.003364	1.46016e-32	473297		G	A	0.0881	-0.010015	0.026305	0.702999	520580
rs41313381	1	79411968	70.5234	107.468	0.000155971	A	C	0.030679	0.050131	0.005645	7.05018e-19	471757		A	C	0.028	-0.0202	0.046259	0.662	520580
rs4148757	1	229693846	46.0949	107.468	0.000894251	C	A	0.210055	-0.017147	0.002441	2.23975e-12	472363		C	A	0.191	0.009317	0.019297	0.629001	520580
rs4149909	1	242023898	33.3871	107.468	9.97659e-05	G	A	0.032649	-0.0334	0.005569	2.07e-09	473776		G	A	0.0325	0.043001	0.046448	0.355	520580
rs4310436	1	39489221	35.2464	107.468	0.000111852	A	G	0.119611	0.018785	0.003065	9.14998e-10	474227		A	G	0.12	0.0109	0.02323	0.639	520580
rs4652560	1	181057188	53.0998	107.468	6.57081e-05	T	A	0.617764	-0.015397	0.002044	5.22998e-14	474231		T	A	0.635	0.018363	0.015892	0.248	520580
rs4908835	1	9357460	47.2393	107.468	0.000166257	C	T	0.161355	0.019184	0.002719	1.80011e-12	474234		C	T	0.161	-0.002794	0.02087	0.893	520580
rs556063	1	111318291	37.9114	107.468	5.88656e-05	G	A	0.573536	0.012802	0.002003	1.68e-10	472834		G	A	0.588	0.000613	0.015524	0.968	520580
rs61798836	1	92013622	28.2965	107.468	0.000364628	C	T	0.17025	0.014532	0.002639	3.74999e-08	474235		C	T	0.178	0.039674	0.018835	0.0351998	520580
rs6670664	1	26531956	48.1387	107.468	0.000244567	A	T	0.662541	-0.015066	0.002099	7.38074e-13	474234		A	T	0.651	0.032797	0.016129	0.0420001	520580
rs6684992	1	87752000	141.538	107.468	0.000592011	T	A	0.119465	0.037659	0.003052	6.06038e-35	474233		T	A	0.122	-9e-06	0.023417	1	520580
rs708776	1	226923505	37.9162	107.468	6.96212e-05	T	G	0.940532	0.026773	0.004244	2.90998e-10	472836		T	G	0.944	-0.043612	0.03274	0.183	520580
rs71628184	1	160596935	36.3189	107.468	7.28188e-05	T	C	0.094165	0.021187	0.003449	8.31994e-10	474235		T	C	0.0894	0.061368	0.025048	0.0143001	520580
rs7556106	1	28589008	63.2673	107.468	0.000168396	A	G	0.064255	-0.033306	0.004033	1.57e-16	474224		A	G	0.0623	-0.096625	0.032226	0.00271	520580
rs77625297	1	65362766	67.9251	107.468	0.000204098	C	G	0.035282	-0.045912	0.005607	2.78997e-16	473297		C	G	0.0318	0.006722	0.045117	0.882	520580
rs9428321	1	120647620	48.3399	107.468	0.000118204	C	T	0.666938	0.015638	0.002185	8.56052e-13	444895		C	T	0.666	-0.03506	0.039674	0.377	520580
rs9430574	1	9709072	80.6959	107.468	6.55974e-05	A	G	0.325122	-0.01969	0.002128	2.35017e-20	474227		A	G	0.342	0.060062	0.016447	0.000259998	520580
rs10165678	2	30446568	37.522	107.468	7.68648e-05	A	G	0.757518	-0.014675	0.002302	1.89998e-10	474236		A	G	0.741	0.01153	0.016616	0.488	520580
rs10195713	2	158520905	68.8002	107.468	0.000213927	T	C	0.864395	0.02494	0.002947	2.73968e-17	471756		T	C	0.868	-0.045682	0.022974	0.0468004	520580
rs10208293	2	102966310	1208.28	107.468	0.000127318	A	G	0.286689	-0.078905	0.002186	1e-200	473298		A	G	0.281	0.02006	0.015403	0.193	520580
rs1047891	2	211540507	58.8528	107.468	0.000479378	A	C	0.315457	0.016967	0.002127	1.54989e-15	473297		A	C	0.316	0.010645	0.01613	0.509	520580
rs1057258	2	234115629	142.907	107.468	0.0001252	T	C	0.178094	-0.032126	0.002589	2.52e-35	472835		T	C	0.169	-0.048007	0.020286	0.0179999	520580
rs10930337	2	169695031	41.7206	107.468	0.000113307	T	C	0.284759	0.01471	0.002192	2.03002e-11	473292		T	C	0.291	0.008493	0.016221	0.600999	520580
rs11495865	2	242788528	55.5139	107.468	7.22638e-05	A	G	0.086693	0.028355	0.003673	1.21004e-14	435972		A	G	0.0799	-0.021096	0.032536	0.517001	520580
rs11684770	2	71281496	40.8046	107.468	8.60432e-05	G	A	0.270352	-0.014768	0.002222	3.10027e-11	474195		G	A	0.271	-0.042431	0.031159	0.173	520580
rs11695281	2	28686568	124.865	107.468	6.46542e-05	T	C	0.514407	-0.022977	0.00198	4.08978e-31	473295		T	C	0.502	-0.008302	0.015186	0.585	520580
rs11886928	2	74258529	41.8814	107.468	0.000263752	G	T	0.30847	-0.014387	0.00214	1.85994e-11	474231		G	T	0.292	-0.028204	0.016743	0.0921001	520580
rs11888323	2	98577882	48.8537	107.468	7.69145e-05	G	A	0.778072	-0.01729	0.002383	4.18023e-13	473154		G	A	0.776	-0.048063	0.0183	0.00862998	520580
rs11890306	2	28691488	38.4486	107.468	9.16756e-05	T	C	0.423414	0.012913	0.002026	1.90999e-10	472208		T	C	0.417	-0.003392	0.015594	0.828	520580
rs1257192	2	134991024	30.6706	107.468	0.000174332	G	A	0.812097	0.014595	0.002535	8.81008e-09	471755		G	A	0.817	0.026225	0.018474	0.156	520580
rs13033333	2	106371012	31.7824	107.468	0.00020961	G	C	0.32279	0.012393	0.002113	4.61998e-09	473296		G	C	0.333	-0.002375	0.015561	0.879	520580
rs140509806	2	111949570	78.0579	107.468	6.86973e-05	A	G	0.008506	0.099069	0.012308	8.73977e-16	471439		A	G	0.00725	-0.159199	0.094755	0.0929009	520580
rs1406449	2	148495285	34.9151	107.468	7.41592e-05	C	T	0.461666	-0.012188	0.001986	8.69e-10	472834		C	T	0.469	0.040543	0.014392	0.00484998	520580
rs1427499	2	145400317	67.5483	107.468	6.43151e-05	G	A	0.710269	0.018666	0.002183	1.29987e-17	470981		G	A	0.707	0.007373	0.016896	0.663001	520580
rs17682575	2	43152304	47.4935	107.468	0.000197015	T	C	0.201301	-0.017647	0.002487	1.33015e-12	474233		T	C	0.193	-0.016666	0.018062	0.356	520580
rs2579506	2	97207321	505.902	107.468	0.00035205	A	G	0.386176	0.047465	0.002032	1.1695e-120	473149		A	G	0.406	0.000591	0.015053	0.969	520580
rs2713548	2	227156662	34.4039	107.468	7.29729e-05	T	C	0.632646	0.012505	0.002046	1.02e-09	473298		T	C	0.624	0.048115	0.015292	0.00164999	520580
rs34290285	2	242698640	381.011	107.468	0.000141083	A	G	0.257132	-0.045886	0.002267	4.73042e-91	473295		A	G	0.244	0.049241	0.020922	0.0185999	520580
rs346835	2	8438693	148.743	107.468	0.000113239	T	C	0.328293	-0.02669	0.002104	7.54918e-37	473295		T	C	0.337	-0.04636	0.016604	0.00523998	520580
rs35409523	2	213908457	166.641	107.468	8.83069e-05	A	G	0.075881	0.050096	0.003754	1.42988e-40	473296		A	G	0.0796	0.008236	0.027977	0.768	520580
rs4675190	2	228320192	31.0692	107.468	0.000103241	T	C	0.591061	-0.011666	0.002017	7.57007e-09	472213		T	C	0.587	0.008101	0.015741	0.607	520580
rs4849748	2	112228828	37.6629	107.468	8.14167e-05	C	T	0.266942	-0.014362	0.002511	1.09001e-08	466515		C	T	0.255	0.009901	0.019718	0.616	520580
rs62105489	2	8757326	43.4683	107.468	0.00015025	T	C	0.052894	-0.030245	0.004452	1.13006e-11	474234		T	C	0.0447	0.018784	0.037177	0.612999	520580
rs6731125	2	182308836	68.5732	107.468	0.000133734	C	T	0.564761	0.017166	0.002002	1.03992e-17	473296		C	T	0.573	0.019104	0.014833	0.198	520580
rs6741307	2	196998315	39.4839	107.468	0.000263425	T	C	0.639529	0.014022	0.002144	6.31975e-11	435514		T	C	0.646	-0.005019	0.014853	0.734999	520580
rs6750754	2	213830187	754.386	107.468	0.000108161	G	T	0.264203	-0.063977	0.002243	8.35603e-179	473293		G	T	0.265	0.01018	0.016226	0.53	520580
rs699664	2	85780536	51.2148	107.468	0.000444413	T	C	0.329576	-0.015655	0.002102	1e-13	472834		T	C	0.327	-0.006083	0.015715	0.699	520580
rs7423615	2	231116874	77.4591	107.468	0.000320269	T	C	0.187322	0.023183	0.002529	5.10035e-20	473289		T	C	0.175	0.037476	0.017954	0.0369003	520580
rs7569084	2	65656969	80.396	107.468	0.000314359	T	C	0.584311	0.018707	0.002006	1.18987e-20	472837		T	C	0.599	0.010506	0.014214	0.46	520580
rs7591231	2	54829596	29.8956	107.468	7.29801e-05	G	C	0.237633	0.01319	0.002318	1.29999e-08	474233		G	C	0.225	0.050311	0.017284	0.00359998	520580
rs7593992	2	112395534	156.304	107.468	0.000867045	C	T	0.768386	0.03047	0.002346	1.51985e-38	472836		C	T	0.769	0.012051	0.018297	0.51	520580
rs76908370	2	163207971	34.5249	107.468	7.3767e-05	G	A	0.036338	-0.032272	0.005559	6.56992e-09	473298		G	A	0.0399	0.059007	0.036776	0.109	520580
rs778756	2	61781994	58.8622	107.468	0.000394106	G	A	0.579738	-0.015959	0.002001	1.57e-15	474232		G	A	0.565	0.00386	0.014116	0.785001	520580
rs79716587	2	143886819	62.5738	107.468	6.50099e-05	A	G	0.126529	-0.024455	0.003003	3.99025e-16	473296		A	G	0.117	0.006247	0.021925	0.776	520580
rs80066203	2	26220710	34.9796	107.468	8.90873e-05	T	C	0.067935	-0.024133	0.003931	8.53002e-10	474233		T	C	0.0622	0.068603	0.029985	0.0220999	520580
rs112255429	3	127786822	32.9536	107.468	0.000204366	A	G	0.016576	-0.046211	0.007975	7.05001e-09	473296		A	G	0.0211	0.022458	0.056402	0.691	520580
rs115697464	3	128175328	59.3811	107.468	0.000230123	C	T	0.015017	-0.065055	0.008158	1.6099e-15	474234		C	T	0.0148	0.019936	0.061499	0.746	520580
rs12487980	3	71760041	34.5333	107.468	0.000175637	A	C	0.633844	0.012539	0.002073	1.5e-09	473155		A	C	0.653	-0.009249	0.01613	0.565999	520580
rs13073683	3	25393837	55.2144	107.468	8.66933e-05	C	T	0.399148	0.015579	0.002021	1.32008e-14	474234		C	T	0.424	0.029886	0.015524	0.0542001	520580
rs1516527	3	148609704	45.9151	107.468	6.72032e-05	C	T	0.951148	-0.032276	0.004596	2.25009e-12	474237		C	T	0.956	-0.037792	0.0369	0.306	520580
rs1672753	3	3221430	44.4224	107.468	9.20896e-05	T	C	0.811014	-0.01748	0.002545	6.74062e-12	474234		T	C	0.804	-0.012973	0.019769	0.512	520580
rs2089979	3	196501413	51.2181	107.468	7.89406e-05	G	A	0.415851	-0.014931	0.002013	1.24997e-13	472834		G	A	0.42	-0.003268	0.015559	0.834	520580
rs2228467	3	42906116	212.022	107.468	0.000125592	C	T	0.061584	0.062272	0.004111	8.8308e-52	472835		C	T	0.0643	0.03072	0.030755	0.318	520580
rs2399441	3	112587012	76.8844	107.468	6.7147e-05	C	T	0.350554	-0.018868	0.002069	8.07979e-20	474231		C	T	0.341	-0.030544	0.015958	0.0555994	520580
rs2683913	3	112171587	30.8604	107.468	0.000116415	G	A	0.826856	-0.015075	0.002618	8.68001e-09	474235		G	A	0.83	-0.024641	0.020433	0.228	520580
rs2920505	3	12335081	199.816	107.468	7.94861e-05	A	G	0.601796	-0.029644	0.002019	9.46891e-49	474232		A	G	0.591	0.043925	0.015099	0.00362001	520580
rs2942062	3	112305130	28.6611	107.468	0.000105225	G	A	0.937362	-0.022708	0.004079	2.65003e-08	473298		G	A	0.939	-0.038303	0.031774	0.228	520580
rs3950296	3	169493283	97.8931	107.468	0.000908366	G	C	0.244421	0.023638	0.002297	8.30042e-25	474236		G	C	0.25	-0.010118	0.016547	0.541	520580
rs4074672	3	183730295	46.4161	107.468	6.06257e-05	T	C	0.369285	0.014516	0.00205	1.48013e-12	472834		T	C	0.351	0.004033	0.015509	0.795	520580
rs4618204	3	101281534	76.6202	107.468	0.000106276	C	T	0.443836	0.018183	0.002001	1.08993e-19	469340		C	T	0.443	-0.00953	0.015471	0.538	520580
rs4680250	3	150941492	49.7469	107.468	0.00078317	G	C	0.692997	-0.015734	0.002175	4.84953e-13	472215		G	C	0.698	0.00354	0.016671	0.832	520580
rs4857909	3	128300468	1464.17	107.468	8.05552e-05	G	A	0.87972	0.120719	0.003053	1e-200	473295		G	A	0.878	-0.019961	0.023344	0.393	520580
rs6787336	3	3153194	256.038	107.468	7.84988e-05	A	G	0.287462	0.036335	0.002238	3.29003e-59	473154		A	G	0.282	0.000709	0.016901	0.967	520580
rs73046033	3	171527955	45.4634	107.468	0.000130536	G	T	0.116838	-0.021552	0.003092	3.29003e-12	474234		G	T	0.112	-0.030337	0.023996	0.206	520580
rs73072498	3	50783442	31.0305	107.468	6.31955e-05	C	T	0.009171	0.060029	0.010455	9.63008e-09	473800		C	T	0.00877	-0.021184	0.071785	0.768	520580
rs73205140	3	128309545	123.137	107.468	0.000104112	C	T	0.104781	0.037235	0.003255	2.91005e-30	473296		C	T	0.104	-0.029903	0.025353	0.238	520580
rs73238201	3	142204728	37.9447	107.468	9.71227e-05	T	C	0.179352	-0.016486	0.002573	1.51999e-10	474236		T	C	0.179	0.007955	0.019859	0.689	520580
rs7636495	3	196367936	80.9718	107.468	0.000165547	A	G	0.180819	-0.024041	0.002591	1.83992e-20	472827		A	G	0.183	-0.028455	0.018439	0.123	520580
rs7646283	3	33046480	149.075	107.468	7.38371e-05	T	C	0.367733	0.025996	0.002063	2.33024e-36	474234		T	C	0.357	0.019797	0.014562	0.174	520580
rs7646695	3	72172181	43.2891	107.468	0.000189922	T	C	0.17966	0.017597	0.002617	1.82012e-11	474229		T	C	0.181	0.027099	0.020055	0.177	520580
rs7649812	3	98449191	44.7385	107.468	0.0001434	G	C	0.242796	0.016017	0.002304	3.74024e-12	474237		G	C	0.25	0.036713	0.017624	0.0371997	520580
rs76830965	3	159637678	53.8245	107.468	6.75227e-05	A	C	0.117642	-0.023407	0.003083	3.26964e-14	473155		A	C	0.111	0.000413	0.022039	0.985	520580
rs900382	3	128751218	65.302	107.468	7.58645e-05	T	C	0.027281	-0.050934	0.006129	1e-16	474215		T	C	0.033	0.038719	0.044171	0.381	520580
rs9815874	3	188441161	160.098	107.468	0.000183968	T	C	0.299538	0.028359	0.002157	1.93019e-39	474234		T	C	0.279	0.011216	0.016132	0.487	520580
rs9818987	3	194402430	37.2097	107.468	0.000139967	T	C	0.305904	0.013608	0.002151	2.59998e-10	473152		T	C	0.331	-0.008138	0.016525	0.621999	520580
rs9835307	3	48857805	147.348	107.468	6.01341e-05	C	T	0.658298	0.026306	0.002187	2.6903e-33	473153		C	T	0.658	-0.027014	0.014669	0.0654998	520580
rs9837045	3	3069773	29.6908	107.468	5.95223e-05	A	G	0.455368	0.011264	0.001984	1.41e-08	471754		A	G	0.46	0.022699	0.015375	0.14	520580
rs9840310	3	71452860	30.0231	107.468	0.000135593	G	A	0.734621	-0.012742	0.002239	1.29999e-08	474236		G	A	0.736	-0.018485	0.017292	0.285	520580
rs9872485	3	16918405	43.7137	107.468	0.000101052	G	T	0.164017	-0.018354	0.00269	9.25977e-12	473153		G	T	0.164	-0.036703	0.05017	0.464	520580
rs113473633	4	103449131	96.8096	107.468	9.68099e-05	G	A	0.026223	-0.063217	0.006522	3.46976e-22	474233		G	A	0.0236	-0.055503	0.049155	0.259	520580
rs11931711	4	153291513	71.1235	107.468	0.000722859	T	C	0.282445	0.019253	0.002213	3.48017e-18	473297		T	C	0.294	-0.012139	0.01713	0.479001	520580
rs13105682	4	102702364	37.698	107.468	0.000523285	G	T	0.059685	-0.026611	0.00433	8.21997e-10	474236		G	T	0.0482	0.007729	0.030809	0.802	520580
rs13120371	4	139092719	49.8075	107.468	0.000181803	G	A	0.327238	0.015459	0.002118	2.99985e-13	473296		G	A	0.33	0.02261	0.016245	0.164	520580
rs13138355	4	83545976	431.164	107.468	9.36636e-05	T	C	0.185539	-0.054823	0.002551	2.34963e-102	474230		T	C	0.196	0.012348	0.019476	0.526	520580
rs13139941	4	7071741	28.687	107.468	0.00013004	G	A	0.802896	-0.01384	0.002491	2.84001e-08	473156		G	A	0.8	-0.001486	0.019249	0.938	520580
rs1365623	4	175486022	29.9713	107.468	0.000116637	T	C	0.37246	0.011627	0.00206	1.71002e-08	474235		T	C	0.373	-0.008743	0.01585	0.581	520580
rs1479918	4	123351431	64.3117	107.468	0.000127776	T	A	0.259813	-0.018776	0.002261	1.05003e-16	474236		T	A	0.234	-0.050874	0.016401	0.00191999	520580
rs1828803	4	2689449	38.6096	107.468	0.000537477	A	C	0.392417	0.013079	0.002033	1.28e-10	473292		A	C	0.382	-0.029478	0.014741	0.0454999	520580
rs2566133	4	39022515	47.4574	107.468	0.00037521	C	T	0.583621	-0.014365	0.002015	1.05999e-12	473153		C	T	0.568	-0.017006	0.015699	0.279	520580
rs62308111	4	57738491	38.6386	107.468	0.000316622	T	G	0.221457	0.015386	0.0024	1.5e-10	473298		T	G	0.215	0.024682	0.018309	0.178	520580
rs73232881	4	38664131	723.52	107.468	0.000228878	C	T	0.213178	0.067388	0.002418	8.22243e-171	474216		C	T	0.206	0.046067	0.017232	0.00751	520580
rs746550	4	123619689	90.5815	107.468	0.000176646	T	C	0.235899	0.023016	0.002342	9.03025e-23	474233		T	C	0.213	-0.017279	0.016866	0.306	520580
rs7687708	4	6906076	35.2085	107.468	0.000590861	G	T	0.219981	-0.014708	0.002434	1.55998e-09	474231		G	T	0.215	-0.033478	0.019843	0.091601	520580
rs76981581	4	38416046	29.4107	107.468	0.000100138	G	C	0.047887	-0.026078	0.004658	2.21998e-08	474237		G	C	0.0595	-0.010876	0.033558	0.746	520580
rs10059018	5	110501604	83.061	107.468	8.79372e-05	T	G	0.200806	-0.023358	0.00247	3.37987e-21	474234		T	G	0.191	-0.016875	0.01933	0.383	520580
rs10062687	5	10624866	98.7966	107.468	0.000855513	G	T	0.232866	0.024145	0.002349	9.47109e-25	474233		G	T	0.227	0.001613	0.017293	0.926	520580
rs139640694	5	109938754	49.3785	107.468	7.07559e-05	G	A	0.092902	0.024854	0.003415	3.53997e-13	474234		G	A	0.0936	0.050844	0.02599	0.0503999	520580
rs152197	5	131461341	343.052	107.468	0.000157925	T	C	0.175499	0.049978	0.002605	5.48025e-82	474236		T	C	0.188	0.025218	0.017837	0.157	520580
rs16903574	5	14610309	55.0839	107.468	0.000183587	G	C	0.077849	0.028502	0.003838	1.17004e-13	472215		G	C	0.088	0.024269	0.028771	0.399	520580
rs2431097	5	159890885	53.3184	107.468	8.15704e-05	T	C	0.485547	0.015023	0.001999	5.94977e-14	472835		T	C	0.483	0.018547	0.013964	0.184	520580
rs244689	5	133422816	46.1543	107.468	6.0139e-05	G	A	0.876598	-0.02124	0.00303	2.4598e-12	472835		G	A	0.849	-0.054298	0.020202	0.00719002	520580
rs2568928	5	127487603	40.4423	107.468	0.000192932	G	A	0.756846	0.015221	0.002308	4.38026e-11	474237		G	A	0.776	-0.016304	0.018078	0.367	520580
rs34495	5	98265807	78.5363	107.468	0.000123994	T	G	0.304172	-0.01983	0.002155	3.67029e-20	471741		T	G	0.273	0.043059	0.016498	0.00906004	520580
rs3756374	5	142517601	28.3769	107.468	6.37111e-05	T	G	0.119107	0.016911	0.00307	3.70997e-08	472837		T	G	0.115	0.025899	0.023747	0.275	520580
rs4703589	5	72097351	49.3112	107.468	6.59747e-05	C	T	0.532652	0.014451	0.001983	3.25987e-13	474234		C	T	0.543	-0.029602	0.014397	0.0397997	520580
rs4703730	5	76549688	60.7163	107.468	0.00010831	T	C	0.516976	-0.016026	0.001984	6.91035e-16	473295		T	C	0.535	0.009204	0.015282	0.547	520580
rs56330463	5	148200011	365.746	107.468	0.00336629	C	T	0.55326	0.039484	0.002008	5.38022e-86	474231		C	T	0.567	-0.003801	0.015551	0.807	520580
rs60646393	5	135224755	33.5811	107.468	8.11792e-05	A	G	0.065569	-0.024038	0.004027	2.45002e-09	474235		A	G	0.0708	-0.08676	0.027929	0.00188999	520580
rs62385501	5	171950231	42.0864	107.468	0.000159839	A	T	0.308103	-0.014427	0.002142	1.67996e-11	474226		A	T	0.29	-0.003517	0.016738	0.834	520580
rs73272842	5	150453888	65.6761	107.468	0.000448207	A	G	0.122779	-0.025354	0.003019	4.83949e-17	474234		A	G	0.123	-0.031582	0.02132	0.139	520580
rs7700687	5	141491985	359.201	107.468	0.000603854	T	C	0.617223	0.040023	0.002035	4.81948e-86	474213		T	C	0.625	0.046034	0.014418	0.00141	520580
rs79881201	5	110427795	355.536	107.468	7.35193e-05	T	C	0.35982	0.040325	0.002063	4.71954e-85	474235		T	C	0.35	0.002431	0.016057	0.88	520580
rs113496608	6	138161666	56.063	107.468	6.5808e-05	A	G	0.030304	-0.044847	0.005802	1.13006e-14	474236		A	G	0.0278	-0.086282	0.041531	0.0377998	520580
rs12208103	6	107442431	210.344	107.468	0.00012231	T	C	0.378399	-0.030736	0.002069	6.82967e-50	473100		T	C	0.379	0.001464	0.015596	0.925	520580
rs12209219	6	557686	150.673	107.468	6.1008e-05	C	T	0.474823	-0.025341	0.001998	8.13018e-37	470310		C	T	0.456	-0.002874	0.014088	0.838	520580
rs13207791	6	143249749	50.2903	107.468	0.000162099	G	A	0.088551	0.025659	0.003539	4.30031e-13	473156		G	A	0.0745	0.012956	0.028962	0.655	520580
rs149110519	6	144385777	47.9269	107.468	0.000105011	T	C	0.035905	0.038205	0.005388	1.38995e-12	474233		T	C	0.0336	0.022421	0.042772	0.6	520580
rs2025489	6	87814959	58.8091	107.468	0.000112751	G	A	0.526005	0.015769	0.00199	2.41991e-15	474232		G	A	0.523	0.023047	0.015292	0.132	520580
rs2788211	6	697500	36.3015	107.468	9.76027e-05	C	T	0.81734	0.016029	0.002573	4.79005e-10	473155		C	T	0.816	0.001913	0.018843	0.919	520580
rs2894401	6	35408959	82.9565	107.468	0.000440056	G	A	0.705252	-0.020541	0.002187	6.16027e-21	472833		G	A	0.719	-0.001425	0.015647	0.927	520580
rs3093023	6	167534290	37.4048	107.468	0.000234035	A	G	0.43381	0.012677	0.001998	2.27002e-10	473773		A	G	0.436	-0.026211	0.014053	0.0621999	520580
rs3812206	6	16700098	29.6135	107.468	6.52076e-05	T	C	0.300301	-0.012238	0.002181	2.07e-08	470484		T	C	0.309	-0.012933	0.015517	0.405	520580
rs526369	6	106803105	41.9721	107.468	0.000100291	G	A	0.143107	0.018996	0.002863	3.39e-11	474223		G	A	0.156	-0.003855	0.019972	0.847	520580
rs6904506	6	245096	208.719	107.468	8.52718e-05	C	T	0.088477	-0.05238	0.003544	2.25009e-49	471426		C	T	0.0845	-0.063515	0.027626	0.0215001	520580
rs6924387	6	137082948	63.6895	107.468	0.00106809	G	A	0.410173	0.016659	0.002027	2.18978e-16	474233		G	A	0.412	-0.035329	0.014956	0.0181999	520580
rs6930635	6	395634	96.7235	107.468	0.000206821	C	T	0.078494	-0.037712	0.003739	6.82967e-24	470025		C	T	0.0784	-0.064614	0.026503	0.0147999	520580
rs73428834	6	42255274	58.4721	107.468	6.50702e-05	T	C	0.074788	0.029847	0.003774	2.72019e-15	474234		T	C	0.0822	0.080875	0.028545	0.00460999	520580
rs7764278	6	42157817	46.2026	107.468	7.26847e-05	T	G	0.205108	0.01731	0.002455	1.83992e-12	472836		T	G	0.204	-0.018403	0.018397	0.317	520580
rs783646	6	117286220	50.2196	107.468	7.67165e-05	C	G	0.816656	-0.018804	0.002566	2.40991e-13	474234		C	G	0.794	0.008064	0.019218	0.675	520580
rs9349322	6	45634092	57.6931	107.468	0.000442448	C	A	0.146915	0.022029	0.002803	4.04017e-15	474236		C	A	0.159	0.032443	0.020812	0.119	520580
rs9389268	6	135419631	372.177	107.468	6.33124e-05	G	A	0.2561	-0.045367	0.002292	3.68978e-87	474216		G	A	0.277	-0.02324	0.016129	0.15	520580
rs10243429	7	101788854	56.0637	107.468	8.17714e-05	C	T	0.29026	0.016938	0.002182	8.82064e-15	474233		C	T	0.286	0.033197	0.016117	0.0394003	520580
rs1037674	7	50217850	34.1408	107.468	0.000234974	T	G	0.292292	0.013204	0.002188	1.63001e-09	473295		T	G	0.286	-0.011366	0.01556	0.465	520580
rs116888884	7	92633347	30.5446	107.468	0.000149045	A	G	0.009792	-0.057741	0.010199	1.54e-08	472402		A	G	0.00823	-0.040673	0.084377	0.630001	520580
rs12154498	7	92223518	124.957	107.468	0.000175416	C	A	0.854434	-0.032542	0.002817	7.76068e-31	474232		C	A	0.845	-0.012022	0.02154	0.577	520580
rs12530946	7	148887942	410.724	107.468	6.59496e-05	G	A	0.613323	0.042755	0.002044	3.99025e-97	473297		G	A	0.628	-0.019832	0.015719	0.207	520580
rs12540285	7	150312474	34.8814	107.468	0.000421171	G	A	0.22062	0.014646	0.002396	1.01e-09	472826		G	A	0.238	0.032722	0.017152	0.0564001	520580
rs12705849	7	112782556	96.9364	107.468	6.05526e-05	A	G	0.406896	-0.020577	0.002021	2.54976e-24	474233		A	G	0.397	0.015131	0.015676	0.334	520580
rs13226583	7	75454152	371.696	107.468	9.05608e-05	T	A	0.115701	-0.061865	0.0031	1.59001e-88	474234		T	A	0.119	-0.01498	0.023601	0.526	520580
rs3110791	7	135367828	52.8741	107.468	0.000161162	C	T	0.623422	0.015409	0.002059	7.49031e-14	474221		C	T	0.636	-0.009895	0.015943	0.535	520580
rs3823536	7	128579666	74.819	107.468	7.24632e-05	A	G	0.467209	-0.017818	0.001986	3.16009e-19	473292		A	G	0.458	0.008319	0.014295	0.561	520580
rs4722171	7	22785717	170.197	107.468	0.000560508	G	A	0.592101	-0.027253	0.002019	1.83021e-41	474232		G	A	0.561	-0.043497	0.014271	0.00230001	520580
rs55879743	7	75470364	354.715	107.468	0.000171299	T	C	0.066369	0.077662	0.004051	7.06968e-82	474208		T	C	0.0593	0.023561	0.030762	0.444	520580
rs56179563	7	129685597	71.9061	107.468	0.000309839	A	G	0.389076	0.017858	0.002055	3.8699e-18	474225		A	G	0.382	0.03548	0.015891	0.0256	520580
rs56195338	7	8107922	46.3619	107.468	7.8945e-05	A	G	0.057715	-0.030068	0.004266	1.88018e-12	471423		A	G	0.0505	0.064462	0.03292	0.0501996	520580
rs57834782	7	20502828	596.427	107.468	6.37101e-05	A	T	0.244809	-0.058285	0.002306	7.78037e-141	474226		A	T	0.245	-0.001079	0.019051	0.955	520580
rs60600003	7	37382465	157.663	107.468	0.000111485	G	T	0.100334	0.042906	0.003317	3.05e-38	474233		G	T	0.101	0.065668	0.023123	0.00451004	520580
rs62473720	7	77254547	41.5977	107.468	0.000155267	G	A	0.317118	0.014247	0.002136	2.63998e-11	473140		G	A	0.321	0.035268	0.01655	0.0331002	520580
rs6956283	7	98756597	45.6683	107.468	0.000170284	T	C	0.732752	-0.01568	0.002237	2.48028e-12	474222		T	C	0.74	-0.024466	0.01619	0.131	520580
rs6971710	7	3140173	122.252	107.468	0.000402845	A	G	0.201035	0.028325	0.002475	2.74979e-30	474215		A	G	0.205	0.004586	0.017631	0.795	520580
rs6979947	7	157005863	32.3211	107.468	0.00125238	G	A	0.266399	0.013224	0.002242	3.74999e-09	472836		G	A	0.264	-0.029453	0.017319	0.089	520580
rs73118830	7	50764948	63.9909	107.468	0.0001392	C	T	0.08553	-0.029368	0.003538	1.07994e-16	474236		C	T	0.114	-0.05678	0.024006	0.0179999	520580
rs7797428	7	124886883	36.2046	107.468	0.000804374	T	C	0.469244	0.012392	0.001999	5.85006e-10	473289		T	C	0.461	0.018698	0.015379	0.224	520580
rs8	7	92408329	73.9053	107.468	6.62712e-05	T	C	0.204252	0.021919	0.002545	7.62957e-18	473147		T	C	0.211	0.022307	0.019107	0.243	520580
rs10100356	8	130626164	30.0035	107.468	9.7959e-05	A	G	0.227209	-0.013422	0.002387	1.90999e-08	474235		A	G	0.23	-0.02123	0.016836	0.207	520580
rs11786536	8	129000416	92.9861	107.468	0.00012124	A	G	0.164896	-0.026746	0.002705	5.10975e-23	471885		A	G	0.168	-0.00051	0.019303	0.979	520580
rs117961539	8	144989466	34.2266	107.468	8.99902e-05	A	G	0.039583	-0.03098	0.0052	2.63003e-09	468999		A	G	0.0376	-0.000216	0.044763	0.996	520580
rs12545733	8	22957003	186.415	107.468	0.000166455	C	T	0.703401	-0.030733	0.002188	8.9002e-45	472824		C	T	0.703	-0.017612	0.017194	0.306	520580
rs13251643	8	126240768	37.2297	107.468	0.000290018	T	A	0.044409	0.030412	0.004844	3.53997e-10	474236		T	A	0.046	0.060203	0.035603	0.0908009	520580
rs295	8	19816238	42.9502	107.468	0.000314173	C	A	0.235064	0.015869	0.002337	1.16011e-11	474228		C	A	0.233	-0.006457	0.016729	0.7	520580
rs2979489	8	30280833	34.299	107.468	0.000121859	A	G	0.741697	0.013752	0.002266	1.32999e-09	473298		A	G	0.734	-0.049276	0.017407	0.00464002	520580
rs34173062	8	145158607	188.917	107.468	0.000287453	A	G	0.072995	0.054559	0.004091	1.54989e-40	468770		A	G	0.0682	-0.02656	0.033799	0.432	520580
rs4236746	8	130699861	74.3185	107.468	0.000351963	G	A	0.975145	0.056854	0.006399	6.77954e-19	474237		G	A	0.974	-0.054107	0.051612	0.294	520580
rs4240624	8	9184231	32.5459	107.468	7.35896e-05	A	G	0.909011	-0.020391	0.003453	3.62001e-09	473155		A	G	0.896	-0.083428	0.024704	0.000732993	520580
rs45577137	8	48651633	144.375	107.468	0.000343334	G	A	0.045218	-0.059758	0.005157	5.10035e-31	468083		G	A	0.0518	0.064013	0.039087	0.101	520580
rs4739140	8	79753010	47.4897	107.468	0.00012403	T	C	0.611355	-0.014554	0.002057	1.53003e-12	471755		T	C	0.61	-0.009831	0.01455	0.499001	520580
rs4870977	8	127526842	37.504	107.468	6.31517e-05	C	G	0.870857	-0.01875	0.002958	2.39999e-10	474236		C	G	0.871	0.019964	0.023306	0.392	520580
rs574183	8	95973816	42.9155	107.468	0.000116271	G	A	0.388961	-0.013813	0.002036	1.20005e-11	473147		G	A	0.388	0.037846	0.015136	0.0124	520580
rs62539154	8	48677930	62.8201	107.468	6.00107e-05	A	G	0.097259	0.027464	0.003402	7.19946e-16	474234		A	G	0.101	-0.029327	0.025912	0.258	520580
rs6986109	8	81286298	53.6887	107.468	6.78122e-05	T	G	0.704331	-0.016486	0.002181	4.24033e-14	474234		T	G	0.716	-0.026818	0.016814	0.111	520580
rs6989099	8	66898262	64.8345	107.468	0.000380808	C	T	0.317295	-0.017763	0.002133	8.58025e-17	474231		C	T	0.307	2.9e-05	0.015367	0.998	520580
rs6999452	8	106397116	31.95	107.468	0.000266132	A	G	0.517717	0.011632	0.001991	5.33003e-09	472836		A	G	0.539	0.004218	0.014819	0.776	520580
rs7009579	8	81064734	34.5992	107.468	7.69342e-05	G	A	0.428946	-0.012203	0.002006	1.22e-09	474235		G	A	0.439	-0.01568	0.014508	0.28	520580
rs7839946	8	22901943	30.0441	107.468	6.29389e-05	C	T	0.056991	0.024301	0.004327	2e-08	473297		C	T	0.0569	0.024042	0.034427	0.485	520580
rs7840212	8	130599247	341.748	107.468	0.000158058	T	C	0.336961	-0.040204	0.00211	7.1105e-81	472832		T	C	0.326	0.003859	0.014867	0.795	520580
rs7846314	8	61650831	155.637	107.468	0.000116021	T	A	0.186954	-0.032851	0.002543	3.92013e-38	474237		T	A	0.187	-0.009099	0.018807	0.629001	520580
rs114741563	9	135869211	101.38	107.468	7.85557e-05	C	T	0.007538	0.119573	0.011508	2.93968e-25	473801		C	T	0.0065	-0.033991	0.097036	0.726001	520580
rs143491704	9	135345666	32.0237	107.468	0.000206381	G	C	0.035786	-0.03128	0.005517	1.47001e-08	474236		G	C	0.0315	0.085049	0.044899	0.0581996	520580
rs2095044	9	6192796	1601.8	107.468	7.39204e-05	C	T	0.742759	-0.093857	0.002265	1e-200	474235		C	T	0.742	0.017816	0.016625	0.284	520580
rs295273	9	86466968	76.2113	107.468	9.81564e-05	A	G	0.255616	0.020579	0.002274	1.50003e-19	472811		A	G	0.254	0.022031	0.016686	0.187	520580
rs33982662	9	139324737	80.7672	107.468	0.00119831	A	C	0.285267	0.020435	0.002192	1.18987e-20	474229		A	C	0.279	0.001365	0.015743	0.931	520580
rs3731211	9	21986847	58.8264	107.468	0.00146391	A	T	0.720317	0.017545	0.002213	2.33991e-15	474235		A	T	0.73	0.008192	0.016685	0.623	520580
rs4366169	9	16911638	30.9886	107.468	0.000149469	C	A	0.310424	0.012354	0.002145	8.70001e-09	474234		C	A	0.305	0.011134	0.015532	0.473	520580
rs466547	9	4834034	42.0811	107.468	9.75745e-05	G	A	0.857978	0.019109	0.002846	1.94984e-11	472838		G	A	0.869	0.005577	0.020731	0.788	520580
rs496475	9	113638236	276.061	107.468	7.04656e-05	G	T	0.387008	0.035017	0.002033	1.83021e-66	474232		G	T	0.377	0.001537	0.015681	0.922	520580
rs6479336	9	94110288	121.889	107.468	0.000156688	A	T	0.18496	-0.029195	0.002556	3.44033e-30	474190		A	T	0.198	-0.020281	0.018162	0.264	520580
rs7026022	9	102562216	32.5413	107.468	6.87805e-05	C	A	0.377752	0.012099	0.002045	3.38003e-09	472833		C	A	0.368	0.043454	0.015066	0.00392004	520580
rs72695582	9	6633664	68.638	107.468	7.13611e-05	A	G	0.02972	-0.050092	0.005908	2.39994e-17	474232		A	G	0.0319	0.071199	0.041818	0.0885992	520580
rs72766638	9	136931778	76.9919	107.468	0.000401734	A	C	0.164331	-0.024311	0.002673	9.94031e-20	474228		A	C	0.173	-0.063135	0.020679	0.00227002	520580
rs74612091	9	135877278	207.916	107.468	7.43187e-05	A	T	0.063075	0.060952	0.004113	1.22999e-49	473293		A	T	0.0652	0.045723	0.03145	0.146	520580
rs7868130	9	4998401	190.947	107.468	6.53405e-05	T	C	0.258801	0.03239	0.002269	3.34965e-46	474228		T	C	0.273	0.036161	0.015804	0.0220999	520580
rs884634	9	34861298	35.5346	107.468	0.000308346	C	T	0.415032	0.012422	0.002012	6.82999e-10	474235		C	T	0.415	0.0018	0.014114	0.899	520580
rs911603	9	117697584	139.105	107.468	0.000163225	A	C	0.40355	-0.024681	0.002043	1.42004e-33	474232		A	C	0.415	-0.012387	0.014406	0.39	520580
rs10995240	10	64388631	424.458	107.468	0.000111958	C	G	0.368331	-0.043838	0.002049	1.54882e-101	474230		C	G	0.359	0.00609	0.014495	0.674	520580
rs1323650	10	6033049	37.903	107.468	8.89893e-05	T	G	0.680787	-0.013614	0.002151	2.53e-10	470486		T	G	0.687	0.032726	0.015092	0.0301002	520580
rs1539174	10	974870	248.287	107.468	6.57907e-05	G	C	0.23738	0.038017	0.002332	1.11995e-59	474232		G	C	0.231	-0.032289	0.017411	0.0637001	520580
rs17482472	10	44859618	83.5392	107.468	0.000105337	A	G	0.098902	-0.031481	0.003346	5.33949e-21	472837		A	G	0.0936	0.06577	0.025332	0.00941998	520580
rs2419313	10	111750851	49.8043	107.468	0.00010397	A	G	0.142533	-0.020727	0.002869	5.20955e-13	474228		A	G	0.138	-0.022536	0.02134	0.291	520580
rs2497318	10	94432000	208.366	107.468	0.000128268	T	C	0.442619	-0.029864	0.00202	1.9602e-49	473293		T	C	0.448	0.042688	0.014022	0.00233002	520580
rs2505521	10	43804617	30.8345	107.468	0.000358763	T	C	0.829154	-0.015171	0.002675	1.45001e-08	472837		T	C	0.816	0.033772	0.01904	0.0760992	520580
rs2646438	10	8565675	97.8781	107.468	8.37129e-05	A	G	0.565689	-0.020516	0.002001	1.20005e-24	473155		A	G	0.568	-0.000596	0.015456	0.969	520580
rs2807740	10	28784483	209.915	107.468	0.000100656	T	C	0.76966	0.035325	0.002358	1.05003e-50	474231		T	C	0.775	-0.015416	0.018363	0.401	520580
rs2992333	10	26727454	264.03	107.468	7.41049e-05	A	G	0.598657	-0.034153	0.002028	1.3499e-63	470794		A	G	0.618	-0.050494	0.015675	0.00128	520580
rs4746153	10	75598282	35.1455	107.468	8.07263e-05	C	G	0.185407	0.015663	0.002552	8.58005e-10	474234		C	G	0.182	-0.046616	0.0188	0.0131999	520580
rs495149	10	89795523	76.7098	107.468	0.00308403	T	C	0.164184	0.024275	0.002674	1.15001e-19	474234		T	C	0.162	-0.015483	0.020255	0.445	520580
rs7080536	10	115348046	74.5974	107.468	7.9077e-05	A	G	0.043176	-0.043694	0.004952	1.17004e-18	472834		A	G	0.0403	0.018851	0.03804	0.62	520580
rs71508968	10	65253869	31.3429	107.468	9.96022e-05	A	G	0.025836	0.036234	0.006364	1.28e-08	474233		A	G	0.0241	-0.031674	0.047895	0.508	520580
rs72834751	10	64559465	61.3621	107.468	0.000160203	T	C	0.01273	-0.071743	0.009325	1.50003e-14	474234		T	C	0.0139	0.001225	0.061672	0.984	520580
rs7897422	10	90849704	63.3393	107.468	0.00016173	C	T	0.192058	0.020768	0.002521	1.85012e-16	473135		C	T	0.215	0.000539	0.018072	0.976	520580
rs962993	10	9053132	378.648	107.468	0.000581785	T	C	0.422478	-0.040434	0.002009	4.9204e-90	474236		T	C	0.396	-0.0329	0.014255	0.021	520580
rs1059091	11	309127	233.841	107.468	6.52472e-05	G	A	0.321344	0.033841	0.002141	3.08035e-56	467918		G	A	0.318	0.009131	0.017245	0.596	520580
rs11024646	11	2955929	47.3169	107.468	8.84997e-05	T	C	0.218739	0.017085	0.002411	1.45011e-12	474234		T	C	0.226	0.026395	0.01854	0.155	520580
rs11228990	11	57071786	34.5356	107.468	8.01731e-05	T	A	0.044508	0.02926	0.004953	3.56e-09	474235		T	A	0.0446	-0.034037	0.037972	0.37	520580
rs11236813	11	76343427	79.8703	107.468	8.25585e-05	C	G	0.101862	-0.030337	0.003306	4.77969e-20	474224		C	G	0.104	-0.015943	0.023924	0.505	520580
rs174548	11	61571348	108.35	107.468	0.00074746	G	C	0.313571	-0.023058	0.002137	4.08037e-27	473290		G	C	0.33	-0.042569	0.015364	0.00558998	520580
rs214080	11	17299762	38.3718	107.468	0.000134168	G	A	0.579931	0.012908	0.002009	1.37e-10	472644		G	A	0.576	-0.010379	0.015301	0.498	520580
rs34439695	11	33901483	46.4594	107.468	0.00144993	T	C	0.035263	-0.037944	0.005456	3.67029e-12	474229		T	C	0.033	0.064534	0.042777	0.131	520580
rs3824867	11	47468569	54.7393	107.468	0.000151606	G	A	0.712364	0.016826	0.002193	1.77011e-14	471752		G	A	0.687	-0.012168	0.015743	0.44	520580
rs4243951	11	9856524	33.7443	107.468	9.83354e-05	G	A	0.755956	-0.013907	0.00232	2.1e-09	472835		G	A	0.77	-0.007462	0.017978	0.678	520580
rs473739	11	64147919	39.6239	107.468	0.000770649	G	T	0.31889	-0.013882	0.002128	7.06968e-11	473293		G	T	0.306	0.033308	0.015219	0.0286003	520580
rs520461	11	126047425	30.9443	107.468	9.06945e-05	G	A	0.2218	-0.013748	0.00239	9.08009e-09	474233		G	A	0.226	0.017955	0.017446	0.303	520580
rs58833930	11	2325997	51.7792	107.468	0.00012128	T	C	0.112968	-0.023363	0.003139	1.02991e-13	473290		T	C	0.122	0.032549	0.022658	0.151	520580
rs634534	11	65665256	254.698	107.468	0.00012991	G	A	0.542475	0.032917	0.001998	5.83042e-61	473291		G	A	0.551	-0.014189	0.014627	0.332	520580
rs637064	11	108140909	137.734	107.468	0.00125611	T	C	0.556128	0.024251	0.001994	5.43e-34	474235		T	C	0.569	0.009881	0.015462	0.523	520580
rs668248	11	128586262	61.123	107.468	0.00011009	C	G	0.61554	-0.016501	0.002036	5.49035e-16	474234		C	G	0.628	0.049567	0.014767	0.000789005	520580
rs7123726	11	118694547	45.0952	107.468	0.000109391	C	T	0.210494	0.016914	0.002436	3.95003e-12	474213		C	T	0.204	0.033476	0.01718	0.0513996	520580
rs77331334	11	75438737	28.5604	107.468	0.000246451	A	G	0.020938	0.038344	0.006985	4.12003e-08	473773		A	G	0.0198	-0.041367	0.054915	0.451	520580
rs964184	11	116648917	91.1448	107.468	0.00033235	C	G	0.866592	0.028842	0.002913	4.39036e-23	473776		C	G	0.864	0.053856	0.020608	0.00896995	520580
rs9666598	11	325386	47.7968	107.468	7.08064e-05	G	C	0.842874	-0.019706	0.002778	1.35988e-12	464642		G	C	0.834	-0.032344	0.020754	0.119	520580
rs10745763	12	96811386	41.9997	107.468	0.000228694	T	G	0.423316	0.01349	0.002018	2.40991e-11	472664		T	G	0.422	-0.019072	0.028088	0.497	520580
rs10777378	12	92518680	119.057	107.468	6.31537e-05	A	G	0.535724	-0.022488	0.001989	1.27997e-29	473151		A	G	0.537	-0.008269	0.014831	0.577	520580
rs10876550	12	54712308	44.3645	107.468	0.000101987	A	G	0.559198	0.013811	0.001998	4.9204e-12	471745		A	G	0.585	0.005138	0.015536	0.741	520580
rs12581511	12	46573788	42.252	107.468	7.58584e-05	G	C	0.173045	-0.017643	0.002631	2.07014e-11	474236		G	C	0.178	-0.003185	0.019798	0.872	520580
rs12820863	12	4318723	108.587	107.468	5.96644e-05	T	C	0.351578	0.022466	0.002142	1.07004e-25	471756		T	C	0.355	0.010451	0.016469	0.526	520580
rs1471816	12	94145120	28.229	107.468	5.98657e-05	A	G	0.503325	0.010911	0.001985	3.94003e-08	474233		A	G	0.499	0.005004	0.015324	0.744	520580
rs1800692	12	6442346	74.5859	107.468	0.000113301	G	A	0.58754	-0.018051	0.002039	8.92072e-19	472213		G	A	0.594	0.035927	0.01459	0.0138	520580
rs1861489	12	68610446	28.5217	107.468	7.27061e-05	A	T	0.782181	0.013285	0.00242	4.14e-08	474236		A	T	0.777	0.015658	0.017083	0.359	520580
rs2255531	12	121414915	57.8946	107.468	0.000329795	A	G	0.350975	-0.016385	0.002079	3.39e-15	473289		A	G	0.357	0.006121	0.0149	0.681	520580
rs28532037	12	123883406	70.5526	107.468	9.1652e-05	A	G	0.906507	-0.029653	0.003416	4.18986e-18	473296		A	G	0.902	0.006262	0.02405	0.795	520580
rs3024971	12	57493727	146.978	107.468	0.000195575	G	T	0.107204	-0.040232	0.003209	5.03965e-36	474224		G	T	0.0932	-0.011556	0.024023	0.630001	520580
rs3759332	12	6491078	32.0876	107.468	8.16307e-05	C	T	0.390595	-0.011935	0.002064	7.53998e-09	473153		C	T	0.389	0.026578	0.015275	0.0818993	520580
rs4931002	12	32143169	75.9857	107.468	8.874e-05	A	C	0.779279	-0.02158	0.002388	1.72982e-19	474236		A	C	0.785	-0.016236	0.018399	0.378	520580
rs73191842	12	110986507	57.3974	107.468	8.7911e-05	G	T	0.021394	0.053919	0.006882	4.90004e-15	471441		G	T	0.0175	0.152261	0.058219	0.00891005	520580
rs12100034	13	114956773	63.3035	107.468	0.00013245	A	G	0.359122	-0.017045	0.002079	2.60016e-16	473293		A	G	0.351	0.003152	0.015772	0.842	520580
rs12861824	13	31079184	83.1169	107.468	0.000537855	C	T	0.275439	-0.020977	0.002402	2.59e-18	473149		C	T	0.276	0.0142	0.018682	0.447	520580
rs17061503	13	41246758	254.274	107.468	0.00029035	A	G	0.307403	0.035528	0.002159	8.04081e-61	472835		A	G	0.318	0.021788	0.0157	0.165	520580
rs201798	13	50954721	91.5123	107.468	0.000256983	A	G	0.614944	0.020184	0.002044	5.70953e-23	474235		A	G	0.629	0.027636	0.014602	0.0583996	520580
rs34363176	13	100270177	31.3584	107.468	0.000129857	G	C	0.243607	0.01341	0.002326	8.43005e-09	473153		G	C	0.23	-0.000343	0.017374	0.984	520580
rs71429414	13	42945821	51.6157	107.468	0.000207894	A	G	0.196207	-0.018575	0.002496	1.02991e-13	474231		A	G	0.188	-0.018208	0.017795	0.306	520580
rs7327960	13	74682892	42.3932	107.468	0.000101499	C	T	0.826621	0.017659	0.002629	1.90985e-11	474235		C	T	0.833	0.048164	0.020709	0.02	520580
rs7986796	13	40351064	130.52	107.468	0.000128872	T	G	0.6277	0.024263	0.002058	4.91021e-32	474237		T	G	0.623	-0.005521	0.014959	0.712	520580
rs113859409	14	94422198	31.1104	107.468	0.00029837	A	G	0.039661	-0.029345	0.00537	4.74996e-08	474234		A	G	0.0431	0.032328	0.040487	0.425	520580
rs11555542	14	94417531	226.776	107.468	0.000144864	C	T	0.062749	0.06384	0.004108	2.11982e-54	472837		C	T	0.053	-0.110078	0.035195	0.00175999	520580
rs11628569	14	103190362	53.7398	107.468	9.06526e-05	G	A	0.289982	-0.016588	0.002198	4.70002e-14	474231		G	A	0.307	-0.016937	0.016944	0.318	520580
rs117068593	14	93118229	99.1711	107.468	0.00159138	T	C	0.190092	-0.026091	0.002543	1.17004e-24	473026		T	C	0.178	-0.100403	0.037332	0.00715995	520580
rs12878610	14	73389048	41.1159	107.468	0.000238709	C	T	0.475864	-0.013183	0.001994	3.95003e-11	474230		C	T	0.48	0.023415	0.014661	0.11	520580
rs12882281	14	21431304	31.872	107.468	0.00054084	C	T	0.238599	-0.0136	0.00235	7.37004e-09	474233		C	T	0.23	0.005075	0.01835	0.782	520580
rs1296535	14	69297986	59.1283	107.468	0.000442547	T	C	0.777485	-0.019052	0.002417	3.34965e-15	470739		T	C	0.778	-0.008498	0.044722	0.849	520580
rs175705	14	75975648	279.733	107.468	0.000134283	G	C	0.718533	0.03822	0.002213	8.80035e-67	473155		G	C	0.691	-0.035827	0.015856	0.0239001	520580
rs2239633	14	23589057	285.695	107.468	0.000205742	A	G	0.483519	0.034771	0.001986	1.50003e-68	472835		A	G	0.477	0.025007	0.015459	0.106	520580
rs3742704	14	88477882	29.8622	107.468	9.62927e-05	C	A	0.091601	0.01948	0.003441	1.54e-08	472837		C	A	0.0889	0.00875	0.024361	0.719	520580
rs6573020	14	55871452	98.6104	107.468	0.000257733	T	C	0.433436	0.020574	0.002019	2.30994e-24	474234		T	C	0.455	-0.017865	0.014403	0.215	520580
rs67856193	14	93024616	113.23	107.468	6.83515e-05	G	C	0.308431	0.023655	0.002175	1.63005e-27	474230		G	C	0.315	0.015097	0.016645	0.364	520580
rs7141943	14	25438250	57.0278	107.468	0.000113199	G	A	0.394677	0.015879	0.002038	7.00003e-15	473294		G	A	0.392	0.021982	0.015624	0.159	520580
rs7158239	14	65520616	54.892	107.468	0.000136697	A	G	0.395176	0.01556	0.002037	2.27982e-14	474233		A	G	0.398	-0.022869	0.014902	0.125	520580
rs7975	14	77793207	30.4504	107.468	0.000108303	A	G	0.324166	-0.012123	0.002124	1.17001e-08	472834		A	G	0.337	-0.004943	0.015607	0.751	520580
rs8012643	14	37692864	46.3441	107.468	6.75668e-05	T	C	0.286432	0.015461	0.002194	1.90985e-12	474233		T	C	0.278	0.012033	0.015951	0.451	520580
rs8020739	14	35882492	132.268	107.468	7.2953e-05	T	G	0.64383	0.02471	0.002087	2.5698e-32	472205		T	G	0.65	-0.022284	0.014861	0.134	520580
rs941616	14	52621945	31.4382	107.468	6.88176e-05	T	C	0.609564	-0.011801	0.002034	6.69006e-09	474236		T	C	0.608	0.004052	0.014754	0.784	520580
rs11071559	15	61069988	53.0495	107.468	0.000157742	T	C	0.13051	-0.0222	0.002945	4.93969e-14	474231		T	C	0.135	-0.031477	0.022493	0.162	520580
rs13511	15	86284817	61.9102	107.468	8.01828e-05	C	T	0.57742	-0.016355	0.002009	4.12952e-16	474215		C	T	0.562	0.008652	0.014288	0.544999	520580
rs17293632	15	67442596	150.054	107.468	9.50863e-05	T	C	0.236264	0.02962	0.002337	8.92072e-37	473774		T	C	0.243	0.03894	0.016302	0.0169001	520580
rs28362902	15	74712178	30.0267	107.468	0.000120477	A	G	0.132809	0.016579	0.002935	1.66001e-08	474235		A	G	0.132	0.029117	0.021065	0.167	520580
rs34212866	15	43702964	66.0211	107.468	0.000108829	G	A	0.220743	0.020115	0.002401	5.73984e-17	474227		G	A	0.205	0.016881	0.018869	0.371	520580
rs62005030	15	60725339	28.3889	107.468	6.60876e-05	T	C	0.123915	-0.016605	0.003028	4.26e-08	474184		T	C	0.113	-0.023419	0.023305	0.315	520580
rs62006172	15	38904527	53.7373	107.468	0.000115736	A	G	0.041969	-0.037536	0.004973	4.61955e-14	474236		A	G	0.0411	0.013385	0.035994	0.709999	520580
rs62011287	15	63791228	34.4817	107.468	7.65786e-05	G	A	0.344259	-0.01269	0.002091	1.31999e-09	474229		G	A	0.352	0.006828	0.015275	0.655	520580
rs6496717	15	91181567	61.5907	107.468	9.74296e-05	T	C	0.759996	0.018867	0.00232	4.41977e-16	474237		T	C	0.75	0.031111	0.017034	0.0678	520580
rs7173571	15	41712807	46.2086	107.468	6.13286e-05	C	T	0.526604	0.013979	0.001993	2.39994e-12	474233		C	T	0.522	0.036071	0.014164	0.0109001	520580
rs7257	15	80191343	262.805	107.468	6.5874e-05	A	G	0.567153	0.033603	0.002002	3.59998e-63	473776		A	G	0.561	0.012286	0.015348	0.423	520580
rs8026803	15	80260014	178.369	107.468	0.000554397	C	T	0.260856	-0.031256	0.002259	1.66994e-43	473295		C	T	0.252	0.031197	0.017527	0.0751	520580
rs1120275	16	48598737	115.745	107.468	6.50564e-05	G	T	0.3108	-0.023893	0.002142	7.53009e-29	473153		G	T	0.329	-0.018715	0.01645	0.255	520580
rs11648292	16	4462897	34.2723	107.468	0.000144715	A	C	0.693342	-0.013036	0.002158	1.59001e-09	474235		A	C	0.69	-0.012525	0.01581	0.428	520580
rs1170439	16	68608511	82.5001	107.468	0.000162327	C	T	0.779264	0.022511	0.002403	7.85959e-21	473155		C	T	0.789	0.001402	0.016923	0.934	520580
rs121564	16	20717360	51.2989	107.468	9.36926e-05	T	G	0.270023	-0.016564	0.002233	1.26009e-13	474234		T	G	0.262	-0.021139	0.017316	0.222	520580
rs12928503	16	67377216	42.9616	107.468	0.000129376	T	C	0.019564	-0.048995	0.007294	1.91999e-11	466479		T	C	0.0162	-0.075422	0.063692	0.236	520580
rs1684578	16	57069650	61.4951	107.468	0.000103183	T	G	0.415559	0.016362	0.002017	5.14991e-16	472835		T	G	0.405	0.001334	0.015065	0.929	520580
rs16956811	16	57444002	60.6027	107.468	9.58583e-05	G	T	0.080686	-0.029348	0.003685	1.74985e-15	474230		G	T	0.073	-0.018969	0.027318	0.487	520580
rs17175830	16	88558164	177.65	107.468	6.54889e-05	A	G	0.237656	0.032179	0.002365	4.13048e-42	473293		A	G	0.235	0.009806	0.018656	0.599	520580
rs17689024	16	79739978	41.7056	107.468	0.000134917	C	G	0.314415	-0.014282	0.002135	2.30994e-11	474226		C	G	0.315	0.032845	0.016375	0.0449004	520580
rs301162	16	85810647	81.2498	107.468	0.000121734	G	A	0.853049	0.026139	0.002803	1.16011e-20	474237		G	A	0.858	-0.032717	0.022046	0.138	520580
rs3096309	16	89431603	30.1263	107.468	0.000260103	T	C	0.824069	0.014823	0.002608	1.36e-08	472838		T	C	0.833	-0.016225	0.019566	0.407	520580
rs3785356	16	27349168	180.288	107.468	0.0015234	T	C	0.298035	0.030168	0.00218	1.69981e-43	473258		T	C	0.289	-0.051191	0.016124	0.0015	520580
rs3850107	16	78150341	37.1824	107.468	8.00062e-05	G	C	0.29438	-0.013751	0.002196	3.94003e-10	473290		G	C	0.289	-0.000821	0.015992	0.959	520580
rs4280242	16	2830482	190.157	107.468	0.00013847	T	C	0.754112	-0.032913	0.002318	1.02991e-45	473154		T	C	0.753	0.009583	0.018937	0.612999	520580
rs61426394	16	9053519	35.8953	107.468	8.93851e-05	C	G	0.067297	-0.024582	0.003983	6.99005e-10	473155		C	G	0.0622	0.018994	0.031177	0.542	520580
rs72800841	16	31014247	44.436	107.468	7.78525e-05	A	G	0.249931	-0.015808	0.002293	5.62989e-12	474232		A	G	0.247	0.003993	0.016452	0.808	520580
rs74331768	16	2161793	31.8687	107.468	0.000123283	A	G	0.098145	0.019483	0.003368	7.48997e-09	474231		A	G	0.0913	0.039101	0.027312	0.152	520580
rs8044920	16	69838676	32.5732	107.468	0.000123715	T	C	0.376333	0.012096	0.002048	3.58996e-09	474235		T	C	0.374	-0.000992	0.015802	0.95	520580
rs8050508	16	67303358	34.6734	107.468	0.000162475	T	C	0.030896	0.034941	0.005716	1.01e-09	474234		T	C	0.044	0.112187	0.036709	0.00224001	520580
rs9939774	16	30068354	195.358	107.468	0.000163635	T	C	0.404524	-0.029236	0.00202	1.98016e-47	474219		T	C	0.395	-0.032407	0.014657	0.0269998	520580
rs11079340	17	56271060	31.1627	107.468	0.000424976	C	T	0.321638	0.012271	0.002121	7.48997e-09	474231		C	T	0.342	0.003686	0.016355	0.822	520580
rs117577334	17	2836247	35.1715	107.468	6.71965e-05	A	G	0.14402	0.017343	0.002915	2.74998e-09	474237		A	G	0.124	0.024988	0.024082	0.299	520580
rs11869228	17	57800358	53.5495	107.468	0.000439105	T	C	0.840958	0.020575	0.002712	3.44985e-14	472838		T	C	0.84	-0.018468	0.01992	0.354	520580
rs12941068	17	17737857	37.2797	107.468	0.000190971	A	G	0.285851	-0.013905	0.002272	9.59003e-10	472214		A	G	0.271	0.01425	0.017717	0.421	520580
rs145947882	17	41809207	87.2496	107.468	0.000133395	C	A	0.0263	-0.059933	0.006329	2.97989e-21	474179		C	A	0.0269	-0.020503	0.047447	0.666	520580
rs180506	17	68274205	87.0789	107.468	0.000170001	A	G	0.776272	-0.02299	0.002385	5.81969e-22	474234		A	G	0.782	-0.005674	0.017807	0.75	520580
rs34210653	17	4535314	594.087	107.468	7.19538e-05	A	G	0.020746	-0.175565	0.006973	8.10961e-140	473775		A	G	0.0179	0.059874	0.059774	0.317	520580
rs35850753	17	7578671	34.8995	107.468	6.30363e-05	T	C	0.019768	0.043576	0.007273	2.13998e-09	474212		T	C	0.0214	-0.007181	0.051275	0.889	520580
rs397187	17	8784759	34.9777	107.468	0.00033046	C	T	0.429693	-0.012281	0.002022	1.28e-09	473147		C	T	0.416	0.003302	0.015702	0.833	520580
rs55868524	17	7170665	39.1528	107.468	0.000171222	A	G	0.605887	0.013148	0.002031	9.9106e-11	474206		A	G	0.611	-0.019905	0.015858	0.209	520580
rs58745116	17	33803592	52.0914	107.468	0.000314251	A	G	0.391451	-0.015201	0.002034	8.20918e-14	473122		A	G	0.374	-0.015423	0.015913	0.332	520580
rs62086903	17	66016006	156.141	107.468	9.12751e-05	C	T	0.231992	0.030422	0.00238	2.26986e-37	473295		C	T	0.242	0.054054	0.018376	0.00327002	520580
rs7215391	17	64232022	29.0857	107.468	9.43293e-05	T	C	0.257019	-0.012672	0.002272	2.49e-08	474232		T	C	0.246	-0.016776	0.016098	0.297	520580
rs7220649	17	76331757	30.9581	107.468	0.000289003	T	C	0.043218	-0.028223	0.004951	1.23001e-08	469930		T	C	0.0384	0.006642	0.041469	0.873	520580
rs8076052	17	73779198	66.3766	107.468	0.000113744	C	A	0.296433	-0.018335	0.00218	4.33012e-17	473295		C	A	0.277	0.022582	0.016352	0.167	520580
rs9889262	17	47398070	177.923	107.468	7.42382e-05	A	T	0.364102	0.028459	0.002067	4.18023e-43	474232		A	T	0.376	0.005049	0.014845	0.734	520580
rs9894839	17	80491743	32.2621	107.468	7.29403e-05	C	T	0.63524	0.012116	0.00213	1.32999e-08	474211		C	T	0.627	-0.017873	0.016203	0.27	520580
rs17758695	18	60920854	405.252	107.468	6.20133e-05	T	C	0.029555	-0.122123	0.005948	1.32008e-93	473291		T	C	0.0328	-0.0394	0.049401	0.425	520580
rs57633475	18	46469650	61.6157	107.468	0.000756898	G	A	0.121715	-0.02465	0.003048	6.36063e-16	474235		G	A	0.131	-0.063539	0.023711	0.00737004	520580
rs73963711	18	60874413	76.735	107.468	6.02796e-05	T	C	0.210821	0.022097	0.002465	3.2802e-19	472214		T	C	0.237	-0.000825	0.018906	0.965	520580
rs75737219	18	45437715	34.0025	107.468	0.000143495	A	C	0.013709	0.051583	0.008568	1.78999e-09	472528		A	C	0.0128	0.002411	0.071661	0.973	520580
rs8083368	18	56219590	40.155	107.468	9.77046e-05	A	G	0.230071	0.015482	0.002364	5.98963e-11	472833		A	G	0.243	0.016064	0.016711	0.336	520580
rs954954	18	60902328	110.16	107.468	0.000124106	C	A	0.104889	-0.03522	0.00326	3.57026e-27	472836		C	A	0.108	-0.038419	0.025014	0.125	520580
rs9675999	18	20627691	59.7072	107.468	7.64903e-05	A	G	0.626697	0.016403	0.002057	1.59001e-15	474218		A	G	0.629	0.008725	0.015014	0.561	520580
rs9965489	18	61356047	62.454	107.468	0.000105885	A	G	0.53313	0.016264	0.001991	3.29989e-16	474232		A	G	0.527	-0.006749	0.015373	0.660999	520580
rs117481629	19	40192953	32.5163	107.468	6.34747e-05	C	T	0.027904	0.035585	0.00617	8.24992e-09	473297		C	T	0.0273	0.000761	0.047698	0.987	520580
rs117955557	19	45755368	167.01	107.468	0.000722249	T	G	0.256399	-0.030385	0.002277	1.44012e-40	474228		T	G	0.263	-0.000617	0.017233	0.971	520580
rs118013485	19	33726577	66.9159	107.468	0.000328078	A	G	0.06696	-0.033602	0.004068	1.53993e-16	474235		A	G	0.0735	0.010842	0.029766	0.716	520580
rs140411271	19	16228192	46.0621	107.468	0.000402488	A	G	0.05614	0.030273	0.004681	1.03001e-10	474223		A	G	0.0562	-0.015917	0.036732	0.665001	520580
rs14713	19	2714666	28.4628	107.468	0.000133854	A	G	0.20454	-0.013594	0.002464	3.52996e-08	473295		A	G	0.21	-0.009625	0.019664	0.624001	520580
rs2043293	19	19751456	30.1265	107.468	0.000132192	A	C	0.825801	-0.014881	0.002619	1.36e-08	472833		A	C	0.839	0.038317	0.020792	0.0654003	520580
rs2053927	19	52280983	31.1966	107.468	6.43958e-05	T	G	0.80327	-0.014448	0.002521	1.02e-08	472828		T	G	0.812	0.006932	0.019659	0.724001	520580
rs34466956	19	3353622	42.4982	107.468	0.000275147	T	C	0.5676	-0.01354	0.002029	2.60016e-11	472213		T	C	0.562	-0.036522	0.016791	0.0295999	520580
rs350836	19	4080516	57.793	107.468	0.000749145	T	C	0.709927	-0.017201	0.002205	6.41062e-15	474205		T	C	0.713	0.008164	0.018058	0.651	520580
rs36084354	19	1079959	162.396	107.468	0.000156176	A	G	0.091843	-0.045367	0.003441	1.17004e-39	472835		A	G	0.0906	-0.032584	0.027651	0.239	520580
rs3786586	19	16495287	125.991	107.468	0.000292897	G	A	0.154646	0.031904	0.00275	4.41977e-31	473290		G	A	0.164	0.005793	0.020162	0.774	520580
rs410867	19	16427111	568.96	107.468	7.37552e-05	G	A	0.216683	-0.059414	0.00241	4.12098e-134	474234		G	A	0.217	-0.014474	0.01947	0.457	520580
rs412884	19	40219449	695.251	107.468	9.77152e-05	C	T	0.672171	0.057634	0.002109	2.2182e-164	474234		C	T	0.675	-0.006708	0.016266	0.68	520580
rs62117160	19	45232161	92.7657	107.468	0.00028003	A	G	0.045256	-0.047573	0.00477	2.14981e-23	474231		A	G	0.0418	0.01379	0.036505	0.706	520580
rs72987040	19	3251116	48.9377	107.468	0.000376727	A	C	0.126171	-0.021632	0.00298	4.07005e-13	474232		A	C	0.132	-0.008092	0.024186	0.737999	520580
rs76793172	19	46359794	137.094	107.468	6.86813e-05	T	C	0.091583	-0.041676	0.003436	8.07049e-34	474234		T	C	0.104	0.018486	0.023767	0.437	520580
rs8113367	19	18388250	65.1301	107.468	7.31094e-05	G	A	0.632307	0.017185	0.002056	6.68036e-17	474222		G	A	0.64	-0.024044	0.014633	0.1	520580
rs1178016	20	2996497	30.4418	107.468	0.000140224	T	C	0.495413	0.011342	0.001987	1.17001e-08	473295		T	C	0.503	-0.042533	0.01537	0.00565002	520580
rs2253427	20	1552430	30.9951	107.468	8.49174e-05	C	T	0.778112	-0.013805	0.002397	8.68001e-09	470964		C	T	0.783	0.020316	0.016807	0.227	520580
rs290430	20	52675648	31.2058	107.468	0.000137323	T	C	0.344859	-0.012081	0.002095	8.30998e-09	473148		T	C	0.351	-0.0185	0.016085	0.25	520580
rs3746420	20	50140627	55.1458	107.468	7.4925e-05	C	G	0.061219	-0.031805	0.004163	2.25996e-14	474234		C	G	0.059	0.005466	0.033205	0.869	520580
rs3790163	20	10647951	36.3322	107.468	0.000137687	G	A	0.792407	-0.015292	0.002521	1.34999e-09	472216		G	A	0.8	0.021181	0.019525	0.278	520580
rs6103572	20	42657862	108.232	107.468	0.000293242	C	T	0.729098	-0.024061	0.002237	5.95937e-27	473156		C	T	0.724	0.028857	0.016085	0.0727998	520580
rs6139104	20	390310	29.7135	107.468	0.00012164	T	A	0.092532	-0.019392	0.003441	1.78e-08	470468		T	A	0.0905	0.001368	0.027373	0.96	520580
rs6141755	20	31163565	48.3698	107.468	0.000784213	T	G	0.236009	-0.016817	0.002348	8.30042e-13	474229		T	G	0.252	-0.036484	0.016675	0.0286999	520580
rs7267752	20	17755245	30.7929	107.468	6.62883e-05	C	T	0.083489	0.020618	0.003599	1.03999e-08	473297		C	T	0.0781	-0.003023	0.028218	0.915	520580
rs73322872	20	62694105	36.8389	107.468	0.000108643	T	C	0.241917	0.014569	0.002327	3.91003e-10	473153		T	C	0.232	0.004102	0.017561	0.815	520580
rs80054178	20	30294682	138.943	107.468	0.000170135	C	T	0.022394	-0.081789	0.006746	8.57038e-34	474237		C	T	0.0193	-0.028581	0.058986	0.628001	520580
rs11088236	21	34416187	78.8575	107.468	0.000232925	T	C	0.453012	0.018316	0.001998	5.17011e-20	474235		T	C	0.47	0.004985	0.015403	0.746	520580
rs114152720	21	36434894	36.4548	107.468	0.000129885	A	G	0.030153	-0.036252	0.005897	8.07997e-10	474237		A	G	0.0318	-0.021398	0.043972	0.627001	520580
rs11701475	21	16931347	36.4782	107.468	0.000797804	C	T	0.22262	0.014907	0.002442	1.06001e-09	474235		C	T	0.229	-0.018429	0.018208	0.311	520580
rs2223043	21	16438793	75.5896	107.468	0.000192343	G	A	0.306981	0.019382	0.002295	3.22998e-17	472836		G	A	0.321	-0.031607	0.017586	0.0723003	520580
rs2838317	21	44991791	38.6931	107.468	0.000102858	C	A	0.550072	0.012853	0.001994	1.2e-10	473149		C	A	0.568	-0.011316	0.015826	0.475	520580
rs28421324	21	36286938	111.457	107.468	0.000125891	T	A	0.102092	0.0358	0.003291	1.57e-27	474230		T	A	0.105	0.025246	0.024408	0.301	520580
rs56117721	21	36398586	688.605	107.468	0.00033748	A	T	0.071639	-0.104406	0.003874	6.63743e-160	474236		A	T	0.0798	0.053726	0.027967	0.0547003	520580
rs7354779	21	45670770	58.5033	107.468	7.86363e-05	C	T	0.271434	0.017686	0.002236	2.71019e-15	472831		C	T	0.272	-0.012419	0.041466	0.764999	520580
rs9979383	21	36715761	177.125	107.468	0.000311322	T	C	0.629829	0.028371	0.002067	8.00018e-43	471753		T	C	0.634	0.010555	0.014405	0.464	520580
rs11702918	22	17594623	43.4793	107.468	6.29334e-05	T	C	0.102562	-0.022316	0.00328	1.05999e-11	474232		T	C	0.0993	0.000593	0.025675	0.982	520580
rs145823386	22	37353961	35.8043	107.468	6.33046e-05	A	G	0.010365	0.060811	0.010312	3.80996e-09	471917		A	G	0.0105	0.058716	0.075878	0.439	520580
rs34505104	22	24624609	137.571	107.468	9.238e-05	G	A	0.306171	-0.026127	0.00216	1.22011e-33	474218		G	A	0.299	-0.021947	0.016421	0.181	520580
rs55955211	22	50656109	63.5087	107.468	0.000375042	C	A	0.07362	0.031363	0.003822	2.41991e-16	473289		C	A	0.0815	0.068009	0.029647	0.0218002	520580
rs5747308	22	18133500	57.5211	107.468	6.80289e-05	C	A	0.504517	0.015575	0.001987	4.81948e-15	474226		C	A	0.502	-0.012721	0.015372	0.408	520580
rs60175411	22	37311858	116.673	107.468	0.000411789	A	G	0.166741	-0.029781	0.002681	1.24997e-28	473297		A	G	0.164	0.005979	0.019495	0.759	520580
rs743002	22	41404939	201.623	107.468	0.000131678	C	T	0.065649	-0.058857	0.00403	2.90001e-48	474235		C	T	0.0604	0.009636	0.0323	0.764999	520580
rs9607764	22	41411804	61.6001	107.468	0.000375322	C	G	0.402023	0.016436	0.002027	5.39014e-16	474208		C	G	0.404	-0.030918	0.015023	0.0396004	520580

## Sheet: Table S4
Supplement Table 4 Association of White blood cell count with Type 1 diabetes GWAS dataset
SNP	chr	pos	F statistics	F_Mean	R2	Exposure								Outcome
						effect allele	other allele	eaf	beta	se	pval	samplesize		effect allele	other allele	eaf	beta	se	pval	samplesize
rs10494783	1	198663661	106.265	95.746	0.000112256	A	G	0.052086	-0.043813	0.004145	4.42996e-26	560511		A	G	0.0549	-0.088503	0.031196	0.00454999	520580
rs10864368	1	8918313	129.627	95.746	0.000103765	C	T	0.502821	0.021532	0.001838	1.15001e-31	559077		C	T	0.507	-0.010462	0.015186	0.490999	520580
rs10889574	1	66149341	445.675	95.746	5.99784e-05	A	G	0.356606	-0.043688	0.001998	6.63743e-106	508416		A	G	0.377	-0.014308	0.014776	0.333	520580
rs112750178	1	26859695	47.9854	95.746	7.5328e-05	C	T	0.23854	0.015327	0.002179	2.06016e-12	562239		C	T	0.228	0.043936	0.018145	0.0154999	520580
rs12138789	1	9192307	43.5423	95.746	0.000231831	C	T	0.237746	-0.014617	0.00218	2.08018e-11	562238		C	T	0.241	0.008404	0.01737	0.628001	520580
rs12142474	1	68056314	37.4346	95.746	0.000105721	G	A	0.086122	-0.021647	0.003435	3.05e-10	507475		G	A	0.0869	0.007539	0.025387	0.766999	520580
rs12566440	1	101095202	56.8764	95.746	0.000281707	G	A	0.364982	-0.014772	0.001903	8.79023e-15	562242		G	A	0.367	-0.029376	0.01481	0.0472999	520580
rs1779809	1	182145545	51.8109	95.746	7.35084e-05	T	C	0.333689	0.014395	0.001944	1.35988e-13	562225		T	C	0.321	-0.037274	0.015582	0.0168	520580
rs1886654	1	236105910	357.676	95.746	5.39058e-05	C	T	0.892184	-0.057486	0.002959	5.08042e-84	562242		C	T	0.897	-0.059408	0.025045	0.0176999	520580
rs1933295	1	62107021	42.6065	95.746	9.39092e-05	G	A	0.776835	-0.015546	0.002311	1.81009e-11	508416		G	A	0.769	-0.051217	0.018277	0.00507002	520580
rs2104415	1	67369398	34.0849	95.746	6.49667e-05	A	G	0.676227	-0.012373	0.002061	1.98999e-09	508418		A	G	0.656	-0.017843	0.015169	0.239	520580
rs2312675	1	166922533	57.8282	95.746	7.30743e-05	C	T	0.211587	-0.017557	0.002242	5.10975e-15	562242		C	T	0.205	-0.01308	0.017927	0.466	520580
rs2615061	1	225895806	88.8977	95.746	5.9388e-05	A	G	0.117457	-0.027637	0.002854	3.82032e-22	561302		A	G	0.129	0.017816	0.022148	0.421	520580
rs2790122	1	200296339	41.3816	95.746	0.000192207	C	T	0.712432	0.013402	0.002029	4.08037e-11	562242		C	T	0.726	-0.008909	0.016025	0.578	520580
rs284317	1	10731625	76.8382	95.746	0.000189551	G	A	0.497553	0.017425	0.001945	3.51965e-19	506067		G	A	0.519	-0.040575	0.016161	0.0121001	520580
rs301817	1	8503379	68.9669	95.746	6.42542e-05	A	C	0.582111	-0.015878	0.001868	2.02023e-17	562213		A	C	0.604	-0.048383	0.014733	0.00102	520580
rs34298354	1	247588053	71.2287	95.746	6.48627e-05	T	C	0.123549	-0.024205	0.002801	5.90065e-18	561299		T	C	0.117	0.037459	0.0238	0.116	520580
rs34599082	1	159175494	339.924	95.746	5.83495e-05	T	C	0.013363	-0.151481	0.008129	1.93019e-77	561453		T	C	0.0118	-0.072394	0.071209	0.309	520580
rs35571080	1	224637790	116.574	95.746	0.00114592	C	T	0.212693	0.024903	0.002243	1.32008e-28	561156		C	T	0.213	-0.029296	0.018193	0.107	520580
rs35755865	1	27140060	63.9413	95.746	0.000231806	T	C	0.034195	-0.041492	0.005077	3.1798e-16	562241		T	C	0.0335	0.098333	0.040347	0.0147999	520580
rs3754224	1	43423622	47.2005	95.746	5.98928e-05	C	T	0.270936	-0.014577	0.002103	4.30031e-12	562229		C	T	0.28	0.005363	0.017164	0.755	520580
rs3795503	1	180905694	57.2554	95.746	0.00087583	T	C	0.314627	-0.015409	0.00201	1.83021e-14	559077		T	C	0.325	-0.018273	0.016646	0.272	520580
rs41272536	1	183440531	52.6542	95.746	0.000108562	G	A	0.045737	-0.034443	0.004735	3.65006e-13	508419		G	A	0.044	0.066072	0.034039	0.0522998	520580
rs41313381	1	79411968	69.9945	95.746	9.47638e-05	A	C	0.0304	0.048456	0.005508	1.46994e-18	505608		A	C	0.028	-0.0202	0.046259	0.662	520580
rs4844390	1	207934849	135.91	95.746	8.03477e-05	G	A	0.220218	-0.026549	0.002216	4.9705e-33	561301		G	A	0.223	0.006837	0.016889	0.686	520580
rs4844565	1	207227138	35.3716	95.746	0.000363775	T	A	0.410019	-0.011403	0.001866	1.01e-09	562236		T	A	0.407	-0.004071	0.014485	0.778999	520580
rs4925756	1	248048016	50.7459	95.746	0.000125588	T	C	0.691881	-0.014563	0.002004	3.83001e-13	561154		T	C	0.7	-0.038038	0.017018	0.0253998	520580
rs4970996	1	150506589	49.9079	95.746	7.21367e-05	C	G	0.750743	0.0154	0.002154	8.97016e-13	562241		C	G	0.761	0.025366	0.018055	0.16	520580
rs520910	1	156108048	43.3449	95.746	0.00013986	C	T	0.067393	-0.024764	0.003685	1.86982e-11	562239		C	T	0.0612	-0.02085	0.029114	0.474	520580
rs533483	1	234765256	62.148	95.746	0.000141878	A	G	0.243389	-0.017399	0.002188	1.90985e-15	557350		A	G	0.234	0.021448	0.017877	0.23	520580
rs55671712	1	169724610	33.6605	95.746	0.000103629	T	C	0.095812	0.018588	0.003119	2.59e-09	562240		T	C	0.115	0.042229	0.024616	0.0862998	520580
rs56188865	1	247606276	191.862	95.746	0.000255965	C	T	0.374222	-0.027014	0.001899	7.00003e-46	561158		C	T	0.368	-0.024102	0.015896	0.129	520580
rs61804160	1	161620089	118.007	95.746	8.06839e-05	A	T	0.140206	-0.029557	0.002652	8.07979e-29	560151		A	T	0.141	-0.026108	0.052286	0.617999	520580
rs630505	1	111737916	33.9545	95.746	0.000102764	C	T	0.265394	0.012464	0.002102	3.12997e-09	560509		C	T	0.262	0.001275	0.015893	0.936	520580
rs6426584	1	227374949	33.2442	95.746	0.00016432	T	A	0.334952	-0.01152	0.001951	3.65999e-09	562239		T	A	0.315	-0.007306	0.015632	0.64	520580
rs6667709	1	42201943	49.8084	95.746	6.93859e-05	T	C	0.370088	-0.013844	0.001923	6.29941e-13	557349		T	C	0.379	0.012241	0.01485	0.41	520580
rs6684709	1	23850023	112.054	95.746	5.50623e-05	C	G	0.620492	-0.020589	0.001895	1.83992e-27	561156		C	G	0.64	0.047312	0.016258	0.00361002	520580
rs6696259	1	101221482	88.6086	95.746	0.000223434	C	G	0.408851	0.018055	0.001864	3.74024e-22	562240		C	G	0.418	-0.00678	0.014173	0.632	520580
rs74076327	1	56979431	39.469	95.746	7.66897e-05	C	T	0.04472	-0.028663	0.004475	1.54999e-10	562240		C	T	0.0395	-0.007515	0.03967	0.85	520580
rs7549164	1	31224193	109.019	95.746	8.534e-05	T	C	0.189126	0.025162	0.002456	1.33015e-24	561299		T	C	0.209	0.033493	0.019644	0.0882003	520580
rs778125	1	56605746	52.8306	95.746	0.000108669	G	A	0.355448	0.01436	0.00192	7.74997e-14	559079		G	A	0.341	-0.028926	0.014815	0.0509003	520580
rs903123	1	212405792	30.4169	95.746	0.000128644	T	C	0.818174	0.013484	0.002387	1.67001e-08	562242		T	C	0.807	-0.037029	0.019409	0.0564001	520580
rs9429767	1	110496087	54.1046	95.746	5.87574e-05	A	G	0.197243	0.017446	0.002344	1.02991e-13	561289		A	G	0.204	0.009135	0.018436	0.62	520580
rs10164769	2	237779229	157.276	95.746	0.000418113	T	C	0.74307	0.027162	0.002111	7.73036e-38	558142		T	C	0.765	0.008802	0.017846	0.621999	520580
rs10203838	2	213935900	40.9731	95.746	9.53258e-05	C	T	0.417873	0.012292	0.001866	4.66015e-11	557354		C	T	0.413	-0.006564	0.015039	0.662	520580
rs10205474	2	198140249	30.088	95.746	5.89028e-05	A	C	0.201408	-0.012945	0.002325	2.65003e-08	558130		A	C	0.187	-0.032762	0.01896	0.0840001	520580
rs1047891	2	211540507	107.299	95.746	0.000152036	A	C	0.314955	-0.021105	0.001979	1.59993e-26	558143		A	C	0.316	0.010645	0.01613	0.509	520580
rs10931934	2	202119789	60.5136	95.746	6.96399e-05	C	T	0.600163	0.01504	0.001882	1.38007e-15	557352		C	T	0.595	0.036979	0.014816	0.0126	520580
rs114050631	2	219020958	228.639	95.746	9.40851e-05	T	C	0.011062	-0.138239	0.00975	1.38007e-45	546609		T	C	0.0124	0.057908	0.073441	0.43	520580
rs114427331	2	153381036	53.2101	95.746	0.00034822	G	C	0.03761	-0.036288	0.004834	6.36063e-14	558141		G	C	0.0476	-0.055943	0.035298	0.113	520580
rs11688303	2	128410244	52.5176	95.746	0.000175222	T	C	0.120295	0.021084	0.002892	3.19007e-13	558142		T	C	0.114	0.005666	0.021811	0.795	520580
rs1250215	2	216253039	35.1507	95.746	0.00010822	C	G	0.64108	0.011698	0.001917	1.07999e-09	558142		C	G	0.654	-0.019363	0.016057	0.228	520580
rs1260326	2	27730940	290.405	95.746	7.96009e-05	C	T	0.601256	-0.032863	0.001875	9.83105e-69	560510		C	T	0.615	0.014052	0.014306	0.326	520580
rs12997100	2	192522423	52.3969	95.746	9.19213e-05	C	T	0.070514	0.02676	0.00359	9.37994e-14	558144		C	T	0.0636	-0.042029	0.031573	0.183	520580
rs12999905	2	111719640	37.1566	95.746	6.64286e-05	A	G	0.061608	0.025242	0.004067	5.57995e-10	504320		A	G	0.0563	-0.035149	0.031401	0.263	520580
rs1371045	2	145787050	43.5962	95.746	6.71766e-05	C	T	0.744485	-0.014328	0.002114	1.26009e-11	558139		C	T	0.741	5.2e-05	0.016598	0.997	520580
rs139369470	2	26054731	32.8111	95.746	0.000114513	C	T	0.047983	0.025273	0.004383	8.34008e-09	562240		C	T	0.0419	0.023834	0.035052	0.497	520580
rs17026212	2	85551696	60.7463	95.746	0.000137796	G	T	0.513548	-0.014719	0.001834	1.05999e-15	561134		G	T	0.525	-0.012642	0.014023	0.367	520580
rs17270882	2	182218046	192.514	95.746	7.74389e-05	C	G	0.239086	0.030784	0.002158	4.07005e-46	558141		C	G	0.242	-0.021114	0.016371	0.197	520580
rs2729707	2	160687231	150.695	95.746	7.37612e-05	G	A	0.830063	-0.030932	0.002446	1.27997e-36	558132		G	A	0.821	0.022008	0.019114	0.25	520580
rs2943650	2	227105921	31.8051	95.746	5.44298e-05	T	C	0.644643	0.01116	0.00192	6.36004e-09	557354		T	C	0.639	0.041393	0.015363	0.00705001	520580
rs34332006	2	234257452	30.369	95.746	5.39886e-05	T	C	0.389704	-0.010695	0.001888	1.51999e-08	558138		T	C	0.382	0.009336	0.01429	0.514	520580
rs34562738	2	102376755	68.3792	95.746	0.000284269	A	G	0.77203	0.018655	0.002195	1.99022e-17	558136		A	G	0.785	0.013704	0.016901	0.417	520580
rs4672564	2	211143185	28.9506	95.746	9.20055e-05	C	A	0.500893	-0.010185	0.001848	3.67003e-08	558143		C	A	0.495	-0.013668	0.015364	0.374	520580
rs527393	2	169709757	135.645	95.746	0.000321417	A	G	0.467803	-0.02209	0.001842	4.3401e-33	558138		A	G	0.465	-0.004989	0.014821	0.736	520580
rs57871178	2	85425048	28.9409	95.746	6.05131e-05	C	T	0.17625	-0.013314	0.002414	3.55001e-08	562237		C	T	0.176	0.011266	0.02036	0.58	520580
rs60190483	2	70385245	59.8484	95.746	9.74178e-05	C	T	0.057277	-0.031395	0.003962	2.42996e-15	562202		C	T	0.0537	-0.092073	0.033885	0.00658006	520580
rs62194505	2	238864939	31.1286	95.746	5.68393e-05	A	G	0.382331	-0.010877	0.001937	2e-08	557048		A	G	0.391	-0.006738	0.01612	0.676	520580
rs633323	2	31463044	50.937	95.746	6.29743e-05	T	A	0.697507	0.014666	0.002007	2.87012e-13	561149		T	A	0.703	0.018253	0.015913	0.251	520580
rs6731993	2	65642097	137.936	95.746	0.000138978	T	A	0.407782	0.022535	0.001877	3.69999e-33	562235		T	A	0.394	0.017067	0.01431	0.233	520580
rs6734238	2	113841030	322.342	95.746	0.000314813	G	A	0.402192	0.036475	0.001959	2.59e-77	503530		G	A	0.381	-0.010723	0.014496	0.459	520580
rs6746368	2	161222998	32.5709	95.746	0.00010115	T	A	0.334194	0.011451	0.001949	4.36004e-09	558140		T	A	0.353	-0.004494	0.015125	0.766	520580
rs6755895	2	232579795	108.173	95.746	0.000517843	C	T	0.231769	-0.023327	0.002239	2.13993e-25	558136		C	T	0.225	0.031184	0.016674	0.0615007	520580
rs72780125	2	24000145	147.813	95.746	7.1095e-05	C	T	0.131112	0.034599	0.002765	6.74994e-36	541793		C	T	0.122	-0.003037	0.021608	0.888	520580
rs72951729	2	219960543	30.8114	95.746	0.000127765	A	C	0.096253	-0.01783	0.003116	1.07999e-08	557052		A	C	0.0944	-0.028243	0.024347	0.246	520580
rs75475627	2	54787592	85.6174	95.746	7.08248e-05	G	C	0.076568	0.032813	0.003538	1.91999e-20	562242		G	C	0.0783	-0.034564	0.028424	0.224	520580
rs7572278	2	8563029	46.521	95.746	0.000113716	A	T	0.207324	0.015881	0.002332	1.00995e-11	561156		A	T	0.207	-0.001154	0.020621	0.955	520580
rs7573465	2	182315885	353.61	95.746	9.68773e-05	T	G	0.554185	0.035796	0.001853	4.66015e-83	558139		T	G	0.565	0.022087	0.014732	0.134	520580
rs796056	2	101735276	110.981	95.746	5.28112e-05	C	A	0.623451	0.020577	0.001898	2.30994e-27	558143		C	A	0.64	0.020153	0.015089	0.182	520580
rs79716587	2	143886819	156.099	95.746	0.000146393	A	G	0.124095	-0.035863	0.00283	9.21934e-37	558142		A	G	0.117	0.006247	0.021925	0.776	520580
rs8176528	2	188345017	66.2747	95.746	5.31995e-05	A	G	0.297384	-0.016872	0.002017	6.30957e-17	557056		A	G	0.296	0.00473	0.015937	0.766999	520580
rs935655	2	46067445	44.571	95.746	9.19151e-05	G	T	0.761993	0.014783	0.002161	8.10961e-12	562243		G	T	0.744	-0.001518	0.017795	0.932	520580
rs10049210	3	156797373	58.3345	95.746	0.000129912	C	T	0.404518	0.014676	0.001887	7.68953e-15	562121		C	T	0.383	-0.018527	0.015307	0.226	520580
rs10936588	3	169319801	53.1822	95.746	0.000315868	A	G	0.636322	-0.014309	0.001909	6.95024e-14	561157		A	G	0.647	-0.009723	0.015453	0.529	520580
rs112880875	3	132206291	61.1037	95.746	9.38686e-05	A	G	0.090039	0.025752	0.003204	9.68055e-16	562233		A	G	0.0878	0.022402	0.025763	0.385	520580
rs115433278	3	70940474	33.0641	95.746	7.36714e-05	A	G	0.053082	-0.024206	0.004232	1.09001e-08	561302		A	G	0.0503	-0.063121	0.032411	0.0515003	520580
rs11927257	3	27334294	37.6756	95.746	7.35283e-05	T	C	0.282198	-0.012877	0.002042	2.97002e-10	560809		T	C	0.274	0.009257	0.016591	0.577	520580
rs12630592	3	119768246	35.9238	95.746	0.000130777	T	G	0.3731	-0.012328	0.001992	6.27004e-10	505259		T	G	0.373	-0.01254	0.014826	0.398	520580
rs1366045	3	42909050	161.77	95.746	0.000270648	C	T	0.384323	-0.024654	0.001886	5.44001e-39	562238		C	T	0.376	-0.015133	0.014891	0.31	520580
rs1621453	3	194389876	30.435	95.746	5.3239e-05	G	A	0.56322	0.010499	0.00186	1.71002e-08	561158		G	A	0.579	-0.037262	0.015623	0.0171002	520580
rs1822534	3	12266804	179.112	95.746	8.57255e-05	G	A	0.394237	-0.025822	0.001882	8.29087e-43	562234		G	A	0.38	0.002956	0.015173	0.846	520580
rs2012610	3	140933565	94.4996	95.746	0.000208599	T	G	0.127328	0.027526	0.002769	2.9902e-23	561135		T	G	0.123	-0.013259	0.023202	0.568	520580
rs2284837	3	185999077	36.6635	95.746	0.000287643	G	A	0.220169	0.01378	0.002231	6.76005e-10	562241		G	A	0.213	0.005769	0.01868	0.757	520580
rs2713573	3	128317273	145.395	95.746	7.8104e-05	T	C	0.689211	0.024566	0.001984	3.46019e-35	562241		T	C	0.693	-0.010546	0.016701	0.528	520580
rs35592432	3	71355240	47.2918	95.746	0.00187989	C	G	0.027242	0.039902	0.00608	5.47016e-11	560386		C	G	0.0267	0.056161	0.049903	0.26	520580
rs35713889	3	49162583	37.4027	95.746	0.000193385	T	C	0.043464	0.028328	0.004568	5.79002e-10	560509		T	C	0.04	-0.010533	0.034708	0.762	520580
rs3732378	3	39307162	65.7772	95.746	5.83547e-05	A	G	0.172487	0.020274	0.00243	7.70016e-17	560513		A	G	0.17	0.039429	0.018566	0.0337	520580
rs3773312	3	12946142	37.5879	95.746	6.36778e-05	A	G	0.134067	0.017874	0.00285	3.67003e-10	506685		A	G	0.139	0.001758	0.022474	0.938	520580
rs4074672	3	183730295	84.6706	95.746	0.000164263	T	C	0.369536	0.018004	0.001907	3.8699e-21	560510		T	C	0.351	0.004033	0.015509	0.795	520580
rs62270938	3	128187057	42.0586	95.746	0.000157214	T	C	0.177104	0.016035	0.002454	6.59022e-11	561154		T	C	0.164	0.006485	0.020496	0.752	520580
rs6440053	3	141659512	29.7646	95.746	0.000101271	A	T	0.842254	-0.014128	0.002541	2.76001e-08	561158		A	T	0.837	0.009131	0.02094	0.663001	520580
rs6440732	3	150990510	86.613	95.746	9.42882e-05	A	C	0.827718	0.023275	0.002437	1.3499e-21	560513		A	C	0.826	-0.023192	0.020004	0.246	520580
rs6445826	3	56848999	43.6323	95.746	0.000163148	C	T	0.498475	0.01247	0.001887	4.02995e-11	561148		C	T	0.51	0.019082	0.014554	0.19	520580
rs6779340	3	58033701	76.915	95.746	5.4411e-05	G	C	0.336941	-0.017511	0.001961	4.51024e-19	561300		G	C	0.327	0.016322	0.015181	0.282	520580
rs73028871	3	14277058	35.7397	95.746	0.000164802	T	C	0.133879	-0.016816	0.002745	9.29994e-10	544951		T	C	0.124	0.030513	0.022862	0.182	520580
rs7639292	3	107295665	90.6289	95.746	0.000141821	T	C	0.168472	-0.023984	0.002466	2.48028e-22	562238		T	C	0.159	-0.021393	0.018974	0.26	520580
rs830623	3	71677746	33.2342	95.746	0.000168626	C	A	0.169687	0.014483	0.002457	3.87998e-09	562242		C	A	0.168	-0.038702	0.020705	0.0615999	520580
rs832190	3	63842629	45.8593	95.746	5.42334e-05	T	C	0.633275	-0.013264	0.001909	3.87972e-12	561154		T	C	0.637	0.008564	0.015957	0.590999	520580
rs9819371	3	141206800	134.577	95.746	0.000850376	T	C	0.064757	-0.044448	0.003776	5.94019e-32	562240		T	C	0.0616	0.072701	0.033373	0.0294002	520580
rs9829114	3	196518623	307.768	95.746	0.000136634	A	G	0.414149	-0.033578	0.001872	7.45075e-72	562216		A	G	0.421	-0.005078	0.015685	0.746	520580
rs9835104	3	119056040	28.268	95.746	0.000199277	A	G	0.18798	-0.013518	0.002467	4.35001e-08	506686		A	G	0.189	0.023577	0.018241	0.196	520580
rs9867398	3	185912816	47.7873	95.746	0.000108245	T	C	0.094175	0.022319	0.003192	2.80027e-12	562235		T	C	0.097	-0.021474	0.026448	0.417	520580
rs10006495	4	120263315	62.7289	95.746	0.000153087	G	T	0.353947	-0.015667	0.001959	1.3499e-15	558743		G	T	0.374	-0.036734	0.03809	0.335	520580
rs113473633	4	103449131	72.3376	95.746	5.52866e-05	G	A	0.025546	-0.050832	0.006222	3.23966e-16	562239		G	A	0.0236	-0.055503	0.049155	0.259	520580
rs11723621	4	72615362	195.852	95.746	8.22029e-05	G	A	0.29001	-0.029079	0.002022	7.57007e-47	562242		G	A	0.269	-0.000955	0.016684	0.954	520580
rs11735662	4	145026126	98.5338	95.746	8.71334e-05	T	C	0.033197	0.052247	0.005162	4.74024e-24	562239		T	C	0.0317	0.001947	0.047021	0.967	520580
rs12502008	4	55991042	31.8605	95.746	0.000344802	T	G	0.361382	0.011097	0.001947	1.24e-08	560506		T	G	0.362	-0.00324	0.015886	0.838	520580
rs13149209	4	89750668	41.3437	95.746	0.000267612	C	T	0.217886	-0.014688	0.002228	4.49987e-11	562243		C	T	0.24	-0.004907	0.018326	0.789	520580
rs1371794	4	74948054	1058.94	95.746	5.33078e-05	C	A	0.622486	-0.063244	0.001899	1e-200	562241		C	A	0.631	0.012508	0.015268	0.413	520580
rs140311179	4	26295540	35.8037	95.746	5.91282e-05	G	C	0.051183	-0.025605	0.004196	1.07999e-09	562230		G	C	0.0514	0.028445	0.033746	0.399	520580
rs144317085	4	105806108	92.3704	95.746	0.000173966	T	A	0.034356	0.049756	0.005126	2.99985e-22	562241		T	A	0.0387	0.003032	0.039424	0.939	520580
rs1506609	4	83632973	79.1669	95.746	9.21451e-05	G	A	0.799464	0.021031	0.002326	1.6099e-19	558139		G	A	0.782	0.012046	0.019032	0.527	520580
rs16850073	4	74703999	474.362	95.746	0.00013334	T	C	0.374415	0.042606	0.001922	8.77001e-109	557354		T	C	0.375	-0.00626	0.015455	0.685001	520580
rs2305980	4	151171269	41.02	95.746	0.00011126	A	T	0.255073	0.013867	0.002123	6.6696e-11	561297		A	T	0.241	-0.007403	0.017936	0.68	520580
rs28530750	4	36312542	143.168	95.746	0.000318471	A	G	0.043032	0.055643	0.004613	1.83021e-33	561301		A	G	0.0393	0.025539	0.039057	0.513	520580
rs28588746	4	110944912	28.9116	95.746	8.59978e-05	G	A	0.377846	-0.010471	0.001899	3.61002e-08	560831		G	A	0.377	-0.006644	0.01576	0.673	520580
rs35734242	4	706700	117.68	95.746	0.000635758	C	T	0.427987	0.02176	0.001948	6.29941e-29	507479		C	T	0.431	0.015077	0.01511	0.318	520580
rs62311395	4	83406211	41.5549	95.746	0.000104841	G	A	0.061901	-0.025247	0.003841	5.08979e-11	561301		G	A	0.0621	0.018951	0.0334	0.57	520580
rs62345144	4	146123196	31.5681	95.746	6.35647e-05	C	G	0.024821	-0.034084	0.006181	3.57998e-08	561295		C	G	0.0216	-0.058537	0.052758	0.267	520580
rs6554195	4	55500714	106.033	95.746	7.35728e-05	T	G	0.483581	-0.019466	0.00184	3.90032e-26	560151		T	G	0.483	0.008699	0.015833	0.583001	520580
rs6831590	4	6943776	88.4835	95.746	8.37958e-05	T	G	0.367282	-0.0184	0.001904	4.54046e-22	562238		T	G	0.372	0.003123	0.015812	0.843	520580
rs6854855	4	152247161	75.605	95.746	9.20733e-05	G	A	0.486909	0.016404	0.001855	9.68947e-19	562240		G	A	0.474	0.025942	0.014937	0.0824005	520580
rs73191188	4	3105200	69.7429	95.746	0.000152954	A	G	0.353128	-0.016477	0.001926	1.22999e-17	562226		A	G	0.376	0.001656	0.015937	0.917	520580
rs10940474	5	54880701	44.7855	95.746	0.00016838	T	C	0.659356	-0.013374	0.001946	6.5298e-12	557354		T	C	0.664	-0.002034	0.015127	0.893	520580
rs11744663	5	57315635	60.8522	95.746	0.000566189	A	G	0.190499	-0.018732	0.002351	1.71989e-15	562241		A	G	0.191	0.007561	0.018445	0.681999	520580
rs13180726	5	179126457	73.4141	95.746	0.000296464	A	G	0.825591	-0.02131	0.002441	2.71019e-18	561298		A	G	0.829	0.039632	0.02057	0.0539995	520580
rs2082382	5	148200553	88.6052	95.746	8.65902e-05	A	G	0.55412	-0.017857	0.00186	8.66962e-22	562242		A	G	0.568	-0.004607	0.015437	0.764999	520580
rs2432142	5	96275201	44.3778	95.746	0.000157568	A	G	0.433689	0.012676	0.001864	1.08993e-11	562219		A	G	0.432	0.02002	0.01411	0.156	520580
rs2561758	5	173205282	296.163	95.746	0.000266743	G	A	0.723119	-0.03629	0.00208	4.20049e-68	561302		G	A	0.718	0.003384	0.016516	0.838	520580
rs257063	5	114806819	41.0182	95.746	0.000136381	T	C	0.740602	-0.013818	0.0021	4.91021e-11	559081		T	C	0.739	0.004489	0.017429	0.797	520580
rs2910580	5	57527886	59.3376	95.746	6.70368e-05	A	T	0.659268	-0.015326	0.001939	2.83009e-15	562242		A	T	0.634	-0.034729	0.015398	0.0241002	520580
rs4391200	5	141509537	139.739	95.746	8.55571e-05	G	A	0.618964	0.022974	0.001894	7.85959e-34	561145		G	A	0.625	0.046057	0.014412	0.00140001	520580
rs4535497	5	1107428	42.5434	95.746	0.00087993	A	C	0.570032	-0.013323	0.001992	2.33991e-11	488908		A	C	0.579	-0.009335	0.015296	0.542	520580
rs464609	5	34654477	46.2537	95.746	0.000104025	A	G	0.544492	0.012934	0.001852	2.99985e-12	557351		A	G	0.542	0.005467	0.015372	0.722	520580
rs4703541	5	71743755	156.932	95.746	7.73334e-05	A	G	0.878793	-0.036192	0.002813	7.45075e-38	562242		A	G	0.881	0.032949	0.023565	0.162	520580
rs4704826	5	156392082	63.538	95.746	0.000230522	A	C	0.633681	-0.015601	0.001876	9.70957e-17	562239		A	C	0.641	0.006159	0.014826	0.678	520580
rs6877725	5	68610623	117.393	95.746	6.24325e-05	C	T	0.445441	-0.020573	0.00186	2.11982e-28	561291		C	T	0.442	0.017346	0.016896	0.305	520580
rs6878780	5	122093740	48.3268	95.746	0.000562389	C	T	0.426771	0.013254	0.001858	1.02e-12	562219		C	T	0.445	0.020795	0.014842	0.161	520580
rs7705526	5	1285974	182.631	95.746	6.52056e-05	A	C	0.327218	0.029089	0.00212	8.30042e-43	490023		A	C	0.324	-0.017165	0.015781	0.277	520580
rs79237520	5	134712566	39.9588	95.746	0.000362695	T	C	0.022751	0.040077	0.006305	2.13e-10	559444		T	C	0.0226	-0.08476	0.052189	0.104	520580
rs79272926	5	118726637	96.3757	95.746	0.00076158	A	C	0.221625	-0.022316	0.002222	1.03992e-23	560821		A	C	0.228	0.042807	0.018357	0.0197002	520580
rs79692389	5	111033606	44.188	95.746	0.000118428	C	G	0.061217	0.02617	0.003837	9.39074e-12	561302		C	G	0.0626	-0.033899	0.030483	0.266	520580
rs9313822	5	159207694	34.7834	95.746	7.30757e-05	A	G	0.052082	0.025101	0.004098	9.34997e-10	559082		A	G	0.0483	-0.031093	0.032651	0.341	520580
rs9885207	5	173075213	76.6078	95.746	0.000102843	C	T	0.41613	0.016744	0.001872	3.94003e-19	562240		C	T	0.416	0.006882	0.015687	0.660999	520580
rs10872223	6	121814703	33.6197	95.746	0.000161651	T	C	0.18332	0.014143	0.002394	3.57001e-09	561300		T	C	0.207	0.010786	0.019463	0.579001	520580
rs11965885	6	43693094	64.1586	95.746	9.06948e-05	T	G	0.58175	-0.01534	0.001892	5.41003e-16	560214		T	G	0.583	-0.019096	0.01584	0.228	520580
rs1322599	6	16758425	151.662	95.746	7.42862e-05	T	C	0.174313	-0.030663	0.002456	9.97011e-36	560216		T	C	0.165	0.036428	0.020475	0.0752004	520580
rs2012011	6	46893355	85.8442	95.746	0.000311908	A	G	0.136123	-0.025502	0.002683	2.14981e-21	561157		A	G	0.143	0.028362	0.022046	0.198	520580
rs2328667	6	22104421	41.6994	95.746	6.58279e-05	G	A	0.561405	0.012282	0.001866	4.84953e-11	561295		G	A	0.585	-0.014472	0.015721	0.357	520580
rs2935104	6	170491076	32.8147	95.746	7.89274e-05	G	A	0.906903	0.01955	0.003311	3.62001e-09	508420		G	A	0.909	-0.048044	0.02487	0.0533998	520580
rs3857488	6	88001064	70.895	95.746	5.948e-05	G	A	0.527618	-0.015962	0.001847	5.94977e-18	558142		G	A	0.522	0.024569	0.014631	0.0931001	520580
rs4712614	6	21382765	124.054	95.746	6.2207e-05	G	T	0.619988	-0.021637	0.001891	2.78997e-30	562225		G	T	0.624	0.006889	0.015049	0.647	520580
rs549302	6	122734972	113.25	95.746	0.000393209	A	G	0.545007	0.020151	0.001843	8.48008e-28	562242		A	G	0.541	-0.009203	0.01532	0.548001	520580
rs560194	6	10528794	51.4481	95.746	0.000101711	C	T	0.530014	-0.013586	0.001843	1.75995e-13	559430		C	T	0.524	0.036747	0.015601	0.0184999	520580
rs6458354	6	43814190	48.6685	95.746	0.000512922	T	C	0.707553	0.014462	0.00202	8.35988e-13	562236		T	C	0.702	-0.028839	0.016876	0.0875004	520580
rs6924387	6	137082948	74.6226	95.746	0.00052736	G	A	0.412477	0.016547	0.001881	1.48013e-18	562239		G	A	0.412	-0.035329	0.014956	0.0181999	520580
rs72843590	6	25866380	40.3324	95.746	7.33621e-05	A	C	0.06259	0.024724	0.00384	1.25e-10	562241		A	C	0.0588	-0.049926	0.029581	0.0914998	520580
rs72978754	6	138053203	55.9279	95.746	0.000158353	C	T	0.065813	-0.028441	0.003727	2.45019e-14	562240		C	T	0.0738	0.055555	0.027469	0.0431003	520580
rs73738524	6	45588963	43.2511	95.746	0.00061992	G	A	0.080389	0.022809	0.003374	1.42988e-11	562240		G	A	0.0794	0.017181	0.027621	0.534	520580
rs74679834	6	86819356	36.0068	95.746	0.00019923	G	C	0.277091	0.012643	0.002139	3.49004e-09	562241		G	C	0.295	0.013394	0.016979	0.43	520580
rs7751717	6	153005229	34.2147	95.746	0.000258533	A	G	0.199529	-0.013802	0.002306	2.22998e-09	562241		A	G	0.217	-0.014294	0.018047	0.428	520580
rs7776054	6	135418916	471.437	95.746	0.000269926	G	A	0.261097	-0.04663	0.002089	2.47742e-110	561449		G	A	0.279	-0.023203	0.01577	0.141	520580
rs9382100	6	52223211	35.3039	95.746	7.35958e-05	A	T	0.324967	-0.011963	0.001973	1.38e-09	562241		A	T	0.335	0.007628	0.01551	0.623	520580
rs9390461	6	147701217	65.9951	95.746	0.000151812	G	A	0.538265	0.015366	0.001845	8.50942e-17	562240		G	A	0.528	-0.009479	0.015493	0.541	520580
rs9487043	6	109610474	149.625	95.746	0.000255	T	C	0.486515	0.023076	0.001839	4.35011e-36	562232		T	C	0.507	0.040154	0.0145	0.00562005	520580
rs10260281	7	38270550	36.5292	95.746	0.000159784	C	G	0.236987	0.013403	0.002157	5.33003e-10	562241		C	G	0.227	0.035012	0.017548	0.0460002	520580
rs10808139	7	104709946	36.4705	95.746	6.84323e-05	A	G	0.118535	0.017618	0.002845	6.05996e-10	562238		A	G	0.125	-0.006357	0.023415	0.786001	520580
rs12540307	7	65662767	70.6655	95.746	0.000209871	T	C	0.048819	-0.038684	0.004464	4.75992e-18	508398		T	C	0.0483	-0.008791	0.038854	0.821	520580
rs13237635	7	149154551	29.9346	95.746	5.15489e-05	C	T	0.565316	-0.010408	0.00186	2.24001e-08	562241		C	T	0.548	0.001248	0.01554	0.936	520580
rs1474419	7	6692605	91.4117	95.746	0.000213601	C	T	0.579762	0.018298	0.001886	3.11028e-22	560209		C	T	0.586	-0.006166	0.015865	0.697999	520580
rs1476081	7	17279294	30.4996	95.746	0.000117183	T	G	0.294671	0.011441	0.00208	3.84999e-08	560512		T	G	0.321	0.012077	0.015208	0.427	520580
rs17138597	7	18148091	31.086	95.746	0.000105527	A	G	0.194778	-0.013276	0.002333	1.29999e-08	562241		A	G	0.194	0.011365	0.017968	0.527	520580
rs182090955	7	92239892	62.3559	95.746	6.45387e-05	A	G	0.009784	-0.075776	0.009684	5.32967e-15	560391		A	G	0.00812	0.150119	0.080752	0.0629999	520580
rs2158799	7	28277107	495.165	95.746	5.70614e-05	G	C	0.611828	0.043041	0.001898	7.85236e-114	562239		G	C	0.593	-0.002464	0.014504	0.865	520580
rs2282986	7	92299545	315.403	95.746	0.000317844	C	T	0.018529	-0.124348	0.006855	1.80011e-73	560514		C	T	0.0196	-0.010208	0.055027	0.853	520580
rs2710804	7	36084529	111.693	95.746	0.000122656	C	T	0.375925	0.020606	0.001897	1.91999e-27	560511		C	T	0.371	0.01655	0.015772	0.294	520580
rs342294	7	106372622	83.9117	95.746	0.000173327	C	T	0.455851	-0.017407	0.001848	4.90004e-21	558136		C	T	0.461	0.019477	0.015409	0.206	520580
rs3731332	7	92300568	374.479	95.746	0.000176074	T	C	0.023234	-0.121199	0.00624	5.52968e-84	561302		T	C	0.0207	-0.017801	0.051906	0.732	520580
rs3735485	7	45009341	248.2	95.746	0.000150321	G	A	0.844672	0.041036	0.00257	2.33991e-57	561454		G	A	0.852	-0.008542	0.02159	0.692	520580
rs38859	7	116379094	35.5894	95.746	0.000126884	T	C	0.448861	0.011328	0.001851	9.71002e-10	560513		T	C	0.436	-0.011787	0.015475	0.446	520580
rs4721650	7	2410151	43.0167	95.746	5.44085e-05	G	A	0.209572	0.015196	0.002296	3.76011e-11	562239		G	A	0.196	0.05139	0.017823	0.00392998	520580
rs4729046	7	92223957	105.745	95.746	0.00017656	C	T	0.924065	-0.036605	0.003489	1.00995e-25	562243		C	T	0.92	0.012224	0.028927	0.673	520580
rs4948097	7	56056571	63.3713	95.746	0.000122499	G	A	0.758343	-0.017568	0.002148	3.0297e-16	560151		G	A	0.76	0.025828	0.019081	0.176	520580
rs56388170	7	28724374	821.912	95.746	0.000605073	T	G	0.294509	0.059326	0.002043	2.72898e-185	561153		T	G	0.289	-0.010147	0.017502	0.562	520580
rs60466842	7	8024840	79.3635	95.746	0.000104622	A	C	0.087587	-0.029716	0.003269	1.03992e-19	562237		A	C	0.0795	0.056876	0.026432	0.0314	520580
rs62466318	7	73042085	73.8321	95.746	5.66995e-05	T	C	0.202209	-0.021214	0.002399	9.79941e-19	508416		T	C	0.2	0.010927	0.018241	0.549	520580
rs6583435	7	50293405	70.0545	95.746	0.000228376	A	C	0.679683	0.016915	0.001968	8.69961e-18	562242		A	C	0.685	-0.009247	0.015017	0.538	520580
rs6948695	7	129648708	32.9111	95.746	0.000207697	C	T	0.413883	-0.010993	0.001875	4.70002e-09	561298		C	T	0.406	-0.022145	0.015803	0.161	520580
rs6952262	7	139719439	47.67	95.746	8.43846e-05	G	C	0.205159	-0.016152	0.002298	2.18978e-12	560217		G	C	0.195	0.018091	0.019383	0.351	520580
rs74607840	7	148781247	62.4872	95.746	0.000114176	A	G	0.625943	-0.015405	0.001914	8.82064e-16	562236		A	G	0.64	-0.016016	0.016007	0.317	520580
rs7781268	7	75748183	33.4238	95.746	6.67257e-05	A	G	0.245805	-0.01333	0.002258	3.65999e-09	507300		A	G	0.271	0.001536	0.017698	0.931	520580
rs7803075	7	130742066	130.45	95.746	0.000231838	G	A	0.7342	-0.02444	0.00211	5.47016e-31	559426		G	A	0.718	0.038722	0.017436	0.0263998	520580
rs798555	7	2759473	81.9867	95.746	0.000113713	C	T	0.294964	0.018842	0.002054	4.8095e-20	555158		C	T	0.312	0.0016	0.015484	0.918	520580
rs9656395	7	130575884	73.219	95.746	6.62797e-05	G	A	0.095026	-0.027515	0.003156	2.9703e-18	562239		G	A	0.0903	0.017852	0.026559	0.501	520580
rs10102877	8	79598362	42.2032	95.746	0.000666719	A	G	0.684662	-0.013208	0.001997	3.91021e-11	560219		A	G	0.688	-0.001203	0.015014	0.936	520580
rs10808536	8	87169049	32.7261	95.746	0.000117338	A	G	0.295428	0.011839	0.002018	4.56005e-09	560832		A	G	0.313	0.012876	0.016156	0.425	520580
rs11250076	8	10647823	125.023	95.746	0.000441873	G	A	0.574673	0.021379	0.001867	2.44006e-30	559428		G	A	0.557	-0.024836	0.016477	0.132	520580
rs11993347	8	103919090	77.1972	95.746	6.40345e-05	C	T	0.230466	-0.01971	0.002186	2.03002e-19	560151		C	T	0.228	0.014226	0.018745	0.448	520580
rs12216862	8	41828063	30.356	95.746	8.39457e-05	T	C	0.290091	0.011449	0.002032	1.81001e-08	562239		T	C	0.29	-0.022693	0.016916	0.18	520580
rs12550612	8	22966769	176.511	95.746	7.41788e-05	A	G	0.821328	-0.032751	0.00242	1.08993e-41	560512		A	G	0.81	-0.028448	0.0202	0.159	520580
rs12716647	8	6901304	39.8233	95.746	0.000278077	C	G	0.637508	0.012379	0.001918	1.12001e-10	562241		C	G	0.641	-0.021356	0.016028	0.183	520580
rs13248936	8	30316162	47.931	95.746	0.000162125	G	A	0.498342	0.013094	0.001841	1.17004e-12	559076		G	A	0.489	-0.029304	0.015323	0.0557995	520580
rs145209947	8	130694185	88.4056	95.746	0.0001024	A	C	0.01404	-0.075356	0.008651	3.19007e-18	562239		A	C	0.013	0.014683	0.069213	0.832	520580
rs17209630	8	106296090	46.0794	95.746	0.000150354	A	G	0.281259	0.014259	0.002045	3.25012e-12	560513		A	G	0.284	0.010632	0.016369	0.516	520580
rs1947897	8	78946874	51.7718	95.746	6.01616e-05	C	G	0.336356	-0.014361	0.001947	1.71002e-13	562239		C	G	0.339	-0.000409	0.015117	0.978	520580
rs28571765	8	55449281	81.2492	95.746	0.000127004	C	T	0.206778	-0.02207	0.00237	1.32008e-20	508414		C	T	0.214	-0.005591	0.018087	0.757	520580
rs2875974	8	61419728	119.446	95.746	6.34906e-05	A	G	0.373406	0.021365	0.001904	3.53997e-29	559083		A	G	0.377	-0.005547	0.015091	0.713001	520580
rs3847147	8	105784723	33.723	95.746	8.62607e-05	A	G	0.306976	-0.011891	0.002003	2.98999e-09	560509		A	G	0.307	-0.023356	0.016181	0.149	520580
rs4276676	8	68795618	103.947	95.746	0.000151038	C	T	0.469209	-0.019264	0.001849	2.22024e-25	562240		C	T	0.449	-0.017324	0.01557	0.266	520580
rs4734879	8	106583124	108.223	95.746	0.000103554	G	A	0.276159	-0.021974	0.002057	1.33999e-26	560514		G	A	0.261	0.004175	0.016352	0.798	520580
rs55964818	8	130605871	363.02	95.746	5.74679e-05	C	T	0.567337	-0.036254	0.00186	1.53993e-84	562237		C	T	0.569	0.000103	0.0142	0.994	520580
rs62510269	8	79012343	182.413	95.746	0.000138418	G	A	0.14573	-0.036092	0.002609	1.77011e-43	562239		G	A	0.148	0.016485	0.020269	0.416	520580
rs6474514	8	38835269	32.9983	95.746	0.00015014	C	T	0.41173	0.011055	0.001872	3.58996e-09	557353		C	T	0.423	0.024238	0.015459	0.117	520580
rs6985508	8	142337734	163.306	95.746	0.000119886	A	G	0.357998	-0.026558	0.002018	1.57e-39	503530		A	G	0.36	-0.002628	0.015921	0.869	520580
rs7005996	8	142241681	50.3581	95.746	0.000184847	T	C	0.906282	0.024146	0.003326	4.05976e-13	508418		T	C	0.903	-0.014341	0.026377	0.587	520580
rs755951	8	27226790	48.909	95.746	7.92625e-05	C	A	0.402765	-0.013467	0.001888	1.02e-12	560510		C	A	0.393	-0.018268	0.014889	0.22	520580
rs7846314	8	61650831	375.714	95.746	0.000248963	T	A	0.187345	0.046831	0.002355	5.70953e-88	562243		T	A	0.187	-0.009099	0.018807	0.629001	520580
rs921313	8	100824550	35.299	95.746	0.000385568	A	G	0.044853	0.02711	0.004466	1.31999e-09	560513		A	G	0.0447	-0.015187	0.037285	0.684	520580
rs10980797	9	113912553	204.603	95.746	5.74687e-05	G	A	0.487935	-0.026981	0.00184	1.18987e-48	562242		G	A	0.486	0.01958	0.015261	0.199	520580
rs10986338	9	127191232	70.4828	95.746	0.000144364	A	G	0.649839	-0.016612	0.001953	1.93019e-17	561155		A	G	0.659	-0.018499	0.01621	0.254	520580
rs12343532	9	115978022	51.7253	95.746	8.70101e-05	A	T	0.272342	-0.015236	0.00208	2.49e-13	562148		A	T	0.286	0.011459	0.017046	0.501	520580
rs12376511	9	22142756	180.771	95.746	8.29819e-05	C	T	0.164417	-0.034202	0.002489	6.16027e-43	562241		C	T	0.167	0.037289	0.02068	0.0714003	520580
rs12683699	9	112738298	71.4403	95.746	5.18669e-05	G	A	0.160286	0.021786	0.002517	5.1606e-18	559084		G	A	0.168	0.001972	0.020736	0.924	520580
rs13291664	9	282738	117.306	95.746	0.000279042	G	A	0.186933	0.026196	0.002363	1.57e-28	562235		G	A	0.175	-0.037216	0.020035	0.0632004	520580
rs1887428	9	4984530	58.7396	95.746	0.000112997	C	G	0.625091	-0.014956	0.00193	9.58076e-15	560218		C	G	0.623	-0.026983	0.014613	0.0648007	520580
rs2148537	9	95380726	47.8372	95.746	0.0002206	A	G	0.166266	0.017567	0.002475	1.31009e-12	559080		A	G	0.168	0.031919	0.019273	0.097699	520580
rs2506699	9	136946799	57.1915	95.746	7.6504e-05	G	A	0.483895	0.01427	0.001892	4.86968e-14	562240		G	A	0.506	0.019983	0.015546	0.199	520580
rs2519093	9	136141870	288.529	95.746	0.000188042	T	C	0.185612	-0.04119	0.002367	8.55067e-68	562234		T	C	0.185	-0.023564	0.047528	0.62	520580
rs3793537	9	35687556	91.1669	95.746	0.00012045	C	G	0.290389	0.019834	0.002029	1.53003e-22	562234		C	G	0.28	-0.026158	0.015788	0.097499	520580
rs41317014	9	139929080	76.3446	95.746	0.000193041	T	C	0.247562	-0.020075	0.002239	3.25012e-19	508416		T	C	0.252	0.029578	0.018296	0.106	520580
rs4413892	9	139330158	199.668	95.746	0.00127657	A	G	0.276136	0.031056	0.002174	2.87012e-46	517656		A	G	0.279	0.002837	0.015754	0.857	520580
rs447124	9	4746539	81.0428	95.746	0.00011524	T	C	0.490566	0.016995	0.001853	4.85959e-20	561301		T	C	0.508	-0.002125	0.014475	0.883	520580
rs4877107	9	91383601	29.8556	95.746	6.30049e-05	C	T	0.457254	0.010359	0.001856	2.45002e-08	560512		C	T	0.461	0.035752	0.015451	0.0207	520580
rs626416	9	79326680	54.5963	95.746	0.000152318	C	G	0.762943	-0.016605	0.002181	2.80996e-14	547355		C	G	0.769	0.008253	0.018146	0.649	520580
rs6476883	9	4654774	36.5439	95.746	0.000120077	A	G	0.437247	-0.011492	0.001857	6.27004e-10	562241		A	G	0.416	-0.015322	0.014877	0.303	520580
rs7036656	9	21990457	178.44	95.746	0.000242076	T	C	0.7215	0.028141	0.002055	1.24997e-42	560512		T	C	0.731	0.009624	0.016697	0.564	520580
rs72747074	9	91545621	77.6771	95.746	6.29086e-05	A	G	0.31238	0.017932	0.002003	3.62994e-19	562232		A	G	0.317	0.005411	0.016429	0.742	520580
rs77215665	9	125809291	32.473	95.746	5.32623e-05	G	A	0.018274	-0.04012	0.006861	5.13003e-09	562242		G	A	0.0156	-0.011967	0.058914	0.839	520580
rs7850247	9	95747389	29.9386	95.746	9.1939e-05	C	T	0.514717	0.01034	0.001861	2.84001e-08	560500		C	T	0.501	0.022607	0.014729	0.125	520580
rs7852409	9	2621482	49.2403	95.746	5.62536e-05	G	C	0.764716	0.015628	0.002288	8.70964e-12	560215		G	C	0.759	0.00781	0.018647	0.675	520580
rs7855091	9	114655098	52.2763	95.746	7.77247e-05	A	G	0.307022	0.014823	0.001994	1.10994e-13	559081		A	G	0.319	-0.018281	0.016432	0.266	520580
rs7864482	9	102268861	43.0592	95.746	9.04236e-05	G	A	0.377314	0.012766	0.001902	1.99986e-11	562241		G	A	0.38	-0.006874	0.015715	0.662	520580
rs796003	9	86595801	138.532	95.746	0.00011312	T	G	0.258407	-0.025352	0.002125	8.84097e-33	562238		T	G	0.255	0.0198	0.0166	0.233	520580
rs10749539	10	88328341	36.0351	95.746	8.87585e-05	G	C	0.292801	-0.012456	0.002048	1.22999e-09	560787		G	C	0.292	0.032323	0.017344	0.0623993	520580
rs10828725	10	25218243	645.017	95.746	7.70877e-05	T	G	0.364782	-0.049726	0.001914	1.09901e-148	562240		T	G	0.374	0.009309	0.015924	0.559	520580
rs11002309	10	79594931	40.4928	95.746	0.000242972	T	C	0.340114	0.012677	0.00195	8.27942e-11	561296		T	C	0.324	0.008455	0.015284	0.58	520580
rs11198788	10	120884160	39.014	95.746	0.000111494	C	T	0.430983	0.011894	0.001855	1.47001e-10	562239		C	T	0.443	-0.011026	0.015423	0.475	520580
rs11252331	10	4129296	42.8791	95.746	0.000201386	G	T	0.836619	0.016749	0.00249	1.80011e-11	559084		G	T	0.847	-0.005297	0.02088	0.8	520580
rs12784071	10	115854445	63.943	95.746	5.98651e-05	T	C	0.222099	0.018141	0.002233	4.78961e-16	562240		T	C	0.224	0.00542	0.01827	0.766999	520580
rs17011726	10	50264204	111.434	95.746	0.00015706	G	C	0.232584	-0.023627	0.002187	3.58014e-27	559081		G	C	0.216	0.036019	0.017282	0.0370997	520580
rs180941	10	115720674	74.8341	95.746	0.000645257	A	G	0.625014	-0.016866	0.001919	1.63005e-18	561157		A	G	0.656	-0.007171	0.016096	0.656	520580
rs1885474	10	69566751	48.3543	95.746	5.40597e-05	G	T	0.102894	-0.021583	0.003031	1.10994e-12	562227		G	T	0.119	0.032229	0.023121	0.163	520580
rs2091084	10	30492267	76.6891	95.746	9.19571e-05	C	T	0.653201	0.01735	0.001951	6.25029e-19	562241		C	T	0.665	0.016122	0.015651	0.303	520580
rs2993986	10	28800023	178.761	95.746	0.000341788	T	C	0.774092	0.030146	0.00219	4.75007e-43	562240		T	C	0.78	-0.013019	0.01846	0.481	520580
rs3781454	10	126348565	156.389	95.746	0.000292314	A	G	0.676766	0.025211	0.002007	3.67959e-36	562241		A	G	0.66	-0.023708	0.01623	0.144	520580
rs41295055	10	6111622	32.3126	95.746	0.00146255	T	C	0.186956	-0.013749	0.002349	4.94994e-09	562241		T	C	0.182	0.021153	0.018105	0.243	520580
rs59085061	10	89681458	109.921	95.746	0.000345967	G	A	0.040472	-0.050292	0.004692	8.99912e-27	559446		G	A	0.0469	-0.044282	0.036668	0.227	520580
rs61863767	10	99084426	503.68	95.746	0.000190814	T	C	0.596247	0.043116	0.001874	4.56037e-117	562236		T	C	0.592	0.020944	0.014429	0.147	520580
rs6479830	10	64418739	35.2284	95.746	0.000107382	C	T	0.715242	-0.012414	0.002033	1.05e-09	561158		C	T	0.717	-0.043585	0.015395	0.00464002	520580
rs703005	10	26758576	64.6678	95.746	5.14721e-05	T	C	0.598155	-0.015482	0.001905	4.54988e-16	561155		T	C	0.617	-0.037405	0.016061	0.0198999	520580
rs7082470	10	65277026	236.162	95.746	6.13527e-05	A	G	0.474125	-0.029017	0.00184	5.75043e-56	562237		A	G	0.469	-0.020727	0.01436	0.149	520580
rs72790862	10	44880260	159.681	95.746	0.000196445	C	T	0.306947	-0.025833	0.002003	5.0501e-38	562239		C	T	0.304	0.034443	0.015918	0.0305	520580
rs72836628	10	113902454	42.1635	95.746	5.29484e-05	T	C	0.249186	-0.01417	0.002131	3.01995e-11	561151		T	C	0.255	0.025721	0.017144	0.134	520580
rs7917772	10	104487443	71.6875	95.746	0.000106443	A	G	0.630809	0.016558	0.001904	3.59998e-18	561300		A	G	0.621	0.040167	0.014638	0.00607002	520580
rs11022177	11	12133478	78.6456	95.746	0.000274049	G	C	0.311138	-0.018063	0.002016	3.43005e-19	562238		G	C	0.311	-0.001558	0.016944	0.927	520580
rs11221394	11	128486003	30.9595	95.746	0.000165092	C	T	0.117605	0.016288	0.002877	1.54e-08	562235		C	T	0.125	0.004437	0.021665	0.838	520580
rs113519804	11	76020088	33.0371	95.746	0.000141137	A	C	0.028736	-0.032444	0.005656	9.91996e-09	562232		A	C	0.0394	-0.026349	0.040207	0.512	520580
rs1228024	11	47951353	159.563	95.746	6.40704e-05	A	C	0.661308	0.025191	0.001944	2.32006e-38	561154		A	C	0.657	-0.027536	0.015308	0.0721008	520580
rs12792460	11	18076439	54.4729	95.746	0.000246391	G	C	0.271243	0.015654	0.00207	4.12952e-14	562235		G	C	0.276	0.007553	0.016583	0.649	520580
rs1468102	11	3004526	53.0168	95.746	5.84019e-05	G	C	0.306335	0.014895	0.002	9.94947e-14	562233		G	C	0.288	0.004422	0.016923	0.793999	520580
rs148713124	11	118225200	91.9989	95.746	0.000283244	T	G	0.008951	0.096379	0.010089	1.3499e-21	558150		T	G	0.00808	-0.114453	0.080381	0.154	520580
rs174548	11	61571348	149.403	95.746	7.3027e-05	G	C	0.313935	-0.024925	0.001991	6.3797e-36	558136		G	C	0.33	-0.042569	0.015364	0.00558998	520580
rs4909932	11	10475967	51.4376	95.746	0.000210626	G	A	0.59811	0.013829	0.001881	2.01002e-13	559426		G	A	0.59	-0.001154	0.015651	0.941	520580
rs4909945	11	10673739	31.5323	95.746	0.000895053	C	T	0.688902	0.011456	0.001986	8.23e-09	560509		C	T	0.682	-0.005746	0.015567	0.712	520580
rs579721	11	59834318	34.4971	95.746	9.8538e-05	A	G	0.283654	-0.012287	0.002033	1.54999e-09	562243		A	G	0.269	-0.024844	0.017204	0.149	520580
rs6421984	11	305619	373.921	95.746	5.45721e-05	C	T	0.514549	0.038666	0.001952	2.78997e-87	500261		C	T	0.491	-0.010356	0.016112	0.52	520580
rs6590806	11	100550248	54.2798	95.746	8.87913e-05	A	G	0.250457	0.01608	0.002128	4.27957e-14	559070		A	G	0.244	0.020668	0.017329	0.233	520580
rs672058	11	116764021	38.9266	95.746	5.58783e-05	T	C	0.880458	0.018163	0.002846	1.81001e-10	560510		T	C	0.868	0.03885	0.021447	0.0701003	520580
rs7177	11	69466115	50.0429	95.746	7.49448e-05	A	C	0.529439	-0.013376	0.001888	1.42988e-12	561295		A	C	0.536	-0.006945	0.01571	0.658	520580
rs73000965	11	113982321	200.802	95.746	7.4028e-05	A	T	0.314788	0.028768	0.001987	1.85994e-47	562241		A	T	0.33	0.007308	0.01591	0.646001	520580
rs7934719	11	108341864	87.0676	95.746	5.62386e-05	T	C	0.414299	0.017862	0.001873	1.54989e-21	562226		T	C	0.407	0.002909	0.015596	0.852	520580
rs8705	11	128328913	168.673	95.746	0.000145199	A	G	0.316569	-0.026397	0.002004	1.3499e-39	559259		A	G	0.318	-0.028761	0.015847	0.0694992	520580
rs1007938	12	26802549	33.431	95.746	0.000324337	G	A	0.40493	-0.011156	0.001884	3.26002e-09	557353		G	A	0.394	-0.029816	0.015658	0.0568997	520580
rs1042725	12	66358347	33.1016	95.746	9.97362e-05	T	C	0.494933	0.010899	0.001847	3.70997e-09	557347		T	C	0.488	0.00471	0.013973	0.736	520580
rs11064881	12	120146925	79.3321	95.746	6.05746e-05	A	G	0.073548	-0.032266	0.003547	9.91973e-20	559081		A	G	0.0764	0.028692	0.026166	0.273	520580
rs11104881	12	88843474	143.71	95.746	7.01845e-05	C	T	0.702031	-0.024735	0.002017	1.59001e-34	561301		C	T	0.676	0.018573	0.016747	0.267	520580
rs11114149	12	79908743	45.3671	95.746	9.07648e-05	T	A	0.683244	-0.013653	0.001991	7.29962e-12	562238		T	A	0.705	-0.005745	0.016857	0.733	520580
rs11169302	12	50578705	92.2228	95.746	0.000746897	G	T	0.392444	0.018563	0.001889	9.44931e-23	561149		G	T	0.378	-0.013841	0.014941	0.354	520580
rs1245035	12	64976049	54.5032	95.746	5.91249e-05	A	C	0.627427	0.014435	0.001914	4.78961e-14	559427		A	C	0.61	0.011648	0.015846	0.462	520580
rs17041439	12	101873240	85.9406	95.746	5.30387e-05	C	A	0.056554	0.037876	0.003999	2.96006e-21	561300		C	A	0.0498	-0.058991	0.034645	0.0885992	520580
rs1895994	12	49056663	41.2147	95.746	0.000154501	A	G	0.32446	-0.012955	0.001964	4.35011e-11	560151		A	G	0.303	0.012142	0.015994	0.448	520580
rs2286599	12	6499533	197.323	95.746	7.77497e-05	A	G	0.141477	0.03864	0.00279	1.42988e-43	543851		A	G	0.132	-0.044144	0.021279	0.0379997	520580
rs4761234	12	69732105	64.7999	95.746	8.65551e-05	C	T	0.4824	0.015191	0.001847	2.03002e-16	562240		C	T	0.467	-0.006436	0.014798	0.664	520580
rs59241311	12	2506038	29.7215	95.746	5.9202e-05	A	G	0.099621	-0.01718	0.00307	2.24001e-08	561302		A	G	0.0935	-0.042136	0.025172	0.0941001	520580
rs632887	12	3392351	39.3415	95.746	6.49929e-05	G	A	0.411004	0.01204	0.001921	3.74999e-10	560507		G	A	0.404	-0.00506	0.015669	0.747001	520580
rs67684915	12	4322852	89.2478	95.746	6.27744e-05	G	C	0.19513	-0.0225	0.002347	9.66941e-22	561158		G	C	0.199	-0.03602	0.019784	0.0687005	520580
rs7308123	12	122225225	57.7651	95.746	0.00018184	C	T	0.18119	0.018607	0.002436	2.28981e-14	562241		C	T	0.176	-0.012043	0.019113	0.529	520580
rs739842	12	48202046	62.5544	95.746	8.96453e-05	C	T	0.639495	-0.015546	0.001973	3.44033e-15	561300		C	T	0.641	0.049317	0.015077	0.00106999	520580
rs759488	12	68587155	42.5786	95.746	0.000189258	C	T	0.70489	0.013512	0.002025	2.57988e-11	560512		C	T	0.684	0.002176	0.015182	0.886	520580
rs76545872	12	20432303	29.7328	95.746	0.000124583	A	G	0.194057	-0.013013	0.002333	2.5e-08	561301		A	G	0.193	-0.006738	0.019619	0.730999	520580
rs873218	12	12765603	39.3863	95.746	9.70805e-05	A	G	0.553941	-0.011924	0.001855	1.33999e-10	560514		A	G	0.567	0.020032	0.015445	0.195	520580
rs9330650	12	123994669	39.9256	95.746	8.9359e-05	G	A	0.21919	0.014403	0.002256	1.76999e-10	562238		G	A	0.201	0.014665	0.018636	0.431	520580
rs9863	12	124421453	87.046	95.746	0.000199645	C	T	0.329292	-0.018749	0.001965	1.53003e-21	560508		C	T	0.322	-0.02026	0.015605	0.194	520580
rs12429714	13	99649831	34.0249	95.746	0.000157575	T	C	0.424441	-0.011129	0.001864	2.45002e-09	562242		T	C	0.426	-0.019658	0.01469	0.181	520580
rs138028125	13	28712689	107.928	95.746	6.94439e-05	G	C	0.03427	0.054052	0.005559	2.5398e-22	557992		G	C	0.0305	-0.002716	0.048598	0.955	520580
rs150861794	13	109003805	94.8196	95.746	0.000245276	T	C	0.020249	-0.065191	0.007096	4.31023e-20	562214		T	C	0.0158	-0.102558	0.061423	0.0949992	520580
rs2260850	13	114185566	120.993	95.746	0.000639758	G	T	0.280997	0.023885	0.002116	1.67996e-29	524745		G	T	0.282	-0.034089	0.017176	0.0471998	520580
rs2439963	13	78638416	33.4439	95.746	5.8353e-05	G	A	0.736551	-0.01238	0.002091	3.29003e-09	562241		G	A	0.749	0.010929	0.017388	0.53	520580
rs3812849	13	74701736	84.5477	95.746	5.92508e-05	C	A	0.266532	0.01961	0.002086	5.85059e-21	562241		C	A	0.258	-0.038681	0.016986	0.0227997	520580
rs55978995	13	73626897	30.3947	95.746	0.000193774	A	C	0.16913	0.013869	0.002466	1.89998e-08	562214		A	C	0.153	-0.025531	0.020766	0.219	520580
rs7326825	13	50113450	99.9338	95.746	0.000159017	A	G	0.703613	0.020659	0.002021	1.72982e-24	561300		A	G	0.69	0.009219	0.015898	0.562	520580
rs76428106	13	28604007	375.412	95.746	0.000137012	C	T	0.013471	0.158445	0.008517	3.44985e-77	562241		C	T	0.0129	0.045604	0.070452	0.517001	520580
rs806321	13	50841323	71.3166	95.746	0.000157353	T	C	0.530051	0.01598	0.001848	5.65979e-18	560512		T	C	0.541	-0.004689	0.013984	0.736999	520580
rs9508005	13	28789794	48.1085	95.746	0.000134453	G	T	0.094159	-0.022531	0.003425	4.9204e-11	555496		G	T	0.0867	-0.020257	0.028336	0.475	520580
rs9526795	13	52341181	42.5882	95.746	0.000209104	C	T	0.258932	-0.01411	0.002116	2.67979e-11	557352		C	T	0.263	-0.007941	0.017356	0.647	520580
rs9590390	13	114920867	54.7888	95.746	8.59502e-05	A	G	0.291471	0.015386	0.002055	7.31981e-14	560295		A	G	0.293	-0.009951	0.018455	0.59	520580
rs10138752	14	69179971	130.374	95.746	0.000132707	T	C	0.077277	-0.040319	0.003453	1.85012e-31	562237		T	C	0.0864	0.022962	0.025357	0.365	520580
rs10146962	14	101170540	58.9286	95.746	5.86306e-05	C	T	0.338281	-0.015367	0.00197	6.4506e-15	557343		C	T	0.358	-0.033564	0.015269	0.0278997	520580
rs11159261	14	77921120	57.4588	95.746	8.50851e-05	C	T	0.534241	-0.01437	0.001851	8.67961e-15	559077		C	T	0.533	0.002154	0.014321	0.88	520580
rs12898000	14	103835128	82.3164	95.746	0.000104433	C	G	0.700918	0.018686	0.002049	7.85055e-20	562217		C	G	0.671	-0.014454	0.015599	0.354	520580
rs175714	14	75981856	29.8812	95.746	0.000324218	C	T	0.577258	0.010451	0.001877	2.63998e-08	560513		C	T	0.562	-0.026993	0.014826	0.0687005	520580
rs2038700	14	25461989	318.512	95.746	9.90391e-05	C	T	0.394624	0.034424	0.00189	4.60999e-74	562237		C	T	0.392	0.020734	0.015621	0.184	520580
rs2180369	14	93516465	52.7135	95.746	0.000115228	C	T	0.110762	0.02298	0.003071	7.65068e-14	506687		C	T	0.106	0.038879	0.024437	0.112	520580
rs696	14	35871093	58.6241	95.746	0.000318252	T	C	0.36576	0.015003	0.001912	4.53002e-15	561302		T	C	0.369	-0.010829	0.014535	0.456	520580
rs7159281	14	23756604	40.864	95.746	0.000419866	G	A	0.671781	-0.01285	0.002	1.34999e-10	561156		G	A	0.666	-0.010444	0.016724	0.532	520580
rs72664840	14	35596323	70.2422	95.746	7.29868e-05	T	C	0.179041	0.020614	0.002397	8.43918e-18	562234		T	C	0.167	0.022266	0.018501	0.229	520580
rs9323285	14	55863829	36.2609	95.746	7.28161e-05	A	C	0.337997	0.012057	0.001962	8.18993e-10	557353		A	C	0.364	-0.021729	0.014849	0.143	520580
rs11854390	15	80224817	51.6865	95.746	8.91486e-05	T	C	0.562198	0.013665	0.00186	2.1301e-13	562241		T	C	0.571	0.010861	0.015398	0.481	520580
rs12905862	15	78545507	29.9121	95.746	0.000124104	A	G	0.316261	0.011091	0.001979	2.15001e-08	562236		A	G	0.309	0.006675	0.015866	0.674	520580
rs2062250	15	64672002	166.221	95.746	0.000132883	A	G	0.938363	0.050625	0.003905	2.11982e-38	560514		A	G	0.94	-0.003848	0.031775	0.904	520580
rs2469147	15	66910224	34.9769	95.746	0.000121732	G	A	0.157884	-0.015295	0.002536	1.67001e-09	562234		G	A	0.158	-0.006381	0.020855	0.760001	520580
rs28576226	15	101713668	114.897	95.746	0.000321376	A	G	0.122129	0.031285	0.002853	6.14045e-28	547354		A	G	0.126	0.005731	0.02341	0.807	520580
rs4924450	15	40597229	39.5196	95.746	5.35858e-05	A	G	0.706498	0.01369	0.002122	1.13999e-10	508419		A	G	0.721	0.009231	0.017205	0.592	520580
rs60695341	15	51010271	159.287	95.746	0.000198506	T	C	0.197348	-0.029901	0.002312	3.19963e-38	562209		T	C	0.2	-0.051818	0.018505	0.00510999	520580
rs62007171	15	77306285	55.4063	95.746	0.000124919	C	T	0.291138	-0.015451	0.002058	6.22014e-14	562230		C	T	0.298	0.023041	0.016174	0.154	520580
rs62019353	15	90933683	30.6843	95.746	0.000361021	C	T	0.27272	0.011729	0.002072	1.54e-08	562243		C	T	0.257	0.007359	0.016986	0.665001	520580
rs7183988	15	91428589	69.6501	95.746	0.00013814	G	T	0.526631	-0.015777	0.001895	8.73977e-17	561157		G	T	0.538	0.001859	0.015006	0.901	520580
rs72726027	15	42248826	202.714	95.746	0.000272749	C	T	0.111895	-0.04262	0.002923	4.16965e-48	561303		C	T	0.103	-0.011506	0.023803	0.629001	520580
rs780142	15	62797964	47.2647	95.746	0.000283929	G	T	0.274035	0.014549	0.002067	2.02023e-12	561156		G	T	0.268	0.006629	0.01665	0.691	520580
rs11644125	16	57058974	85.3506	95.746	7.51321e-05	T	C	0.59737	-0.017778	0.001893	6.36063e-21	561302		T	C	0.593	-0.002222	0.01491	0.882	520580
rs117556162	16	67680806	44.0989	95.746	5.2967e-05	A	G	0.056886	0.027237	0.004058	1.99022e-11	553958		A	G	0.0565	-0.046235	0.034697	0.183	520580
rs12918121	16	67187795	51.3652	95.746	7.17302e-05	T	C	0.017725	-0.051377	0.00721	1.07994e-12	558784		T	C	0.0149	-0.08504	0.066459	0.201	520580
rs12929950	16	2144894	66.0583	95.746	5.53087e-05	A	G	0.077395	-0.030161	0.003616	7.83069e-17	508420		A	G	0.0914	-0.027418	0.029005	0.345	520580
rs17232826	16	89842784	48.9873	95.746	9.94638e-05	T	C	0.10177	-0.021831	0.003087	1.59993e-12	562163		T	C	0.0983	-0.008974	0.024358	0.713001	520580
rs247826	16	84582965	220.482	95.746	5.82689e-05	T	C	0.220606	0.033815	0.002233	9.58959e-52	560506		T	C	0.237	-0.011323	0.017292	0.513	520580
rs61739285	16	27480797	40.9353	95.746	0.00035702	T	C	0.033259	-0.033699	0.005207	9.9793e-11	560511		T	C	0.0383	-0.027464	0.03885	0.48	520580
rs6500550	16	3746241	101.367	95.746	0.00010171	T	C	0.304495	-0.02072	0.002036	2.64972e-24	557349		T	C	0.298	-0.008035	0.01697	0.636	520580
rs7198940	16	81605559	68.4509	95.746	6.55792e-05	T	C	0.52238	0.015619	0.001851	3.32966e-17	562241		T	C	0.534	-0.011745	0.015397	0.446	520580
rs75859969	16	50160737	41.2173	95.746	0.00106649	C	A	0.156224	-0.016697	0.002549	5.94019e-11	560747		C	A	0.155	-0.00669	0.021308	0.753999	520580
rs9925985	16	31305593	44.1327	95.746	0.000102731	C	A	0.269481	-0.014131	0.002078	1.08993e-11	561297		C	A	0.265	0.01876	0.015866	0.237	520580
rs9926183	16	1363878	67.8515	95.746	0.000124033	T	C	0.26273	0.018579	0.002197	2.86022e-17	507332		T	C	0.255	0.01442	0.016775	0.39	520580
rs9938104	16	81844974	34.2563	95.746	0.000178009	T	C	0.12614	-0.016624	0.002807	3.24997e-09	562238		T	C	0.121	0.000703	0.023677	0.976	520580
rs1024091	17	40771994	52.8035	95.746	7.69207e-05	T	C	0.557743	0.013797	0.001848	8.70964e-14	562232		T	C	0.558	0.016374	0.014031	0.243	520580
rs1109278	17	76248229	52.5128	95.746	0.000111433	G	A	0.483817	-0.014404	0.001932	9.31966e-14	506688		G	A	0.485	0.02332	0.015897	0.142	520580
rs1285254	17	77874672	29.694	95.746	7.01949e-05	C	T	0.775119	-0.012308	0.002252	4.70002e-08	562240		C	T	0.785	-0.022955	0.019028	0.228	520580
rs12936529	17	16168784	177.351	95.746	0.000111129	T	C	0.478786	-0.025157	0.001845	2.74031e-42	561298		T	C	0.478	-0.010432	0.014906	0.484	520580
rs146207734	17	16472850	51.3553	95.746	6.40378e-05	T	A	0.017496	-0.054274	0.008237	4.58036e-11	507056		T	A	0.0154	-0.032929	0.063472	0.604	520580
rs16964983	17	27610862	76.4	95.746	0.000147442	C	T	0.172918	0.021856	0.002434	2.89001e-19	559082		C	T	0.175	0.032607	0.020114	0.105	520580
rs17660636	17	35966490	33.1905	95.746	0.000134034	G	A	0.357796	0.011343	0.001935	4.67003e-09	561301		G	A	0.362	-0.046939	0.038521	0.223	520580
rs2084312	17	72695211	149.724	95.746	0.000152256	T	C	0.800412	0.028894	0.002311	7.67008e-36	561156		T	C	0.788	-0.046752	0.019511	0.0166001	520580
rs2282677	17	61986539	35.0162	95.746	0.000194189	C	T	0.405364	0.01138	0.001929	3.79001e-09	560831		C	T	0.404	-0.017359	0.015608	0.266	520580
rs2314339	17	38253212	90.1104	95.746	8.72507e-05	T	C	0.124894	0.027194	0.002851	1.51985e-21	557350		T	C	0.134	-0.007504	0.021431	0.726001	520580
rs2665405	17	57875292	348.76	95.746	8.28955e-05	A	G	0.547743	0.035373	0.001844	5.62989e-82	562241		A	G	0.546	-0.01527	0.01446	0.291	520580
rs35111447	17	62372190	31.8801	95.746	0.000633153	T	C	0.098264	-0.017887	0.003105	8.55993e-09	562235		T	C	0.0918	0.038307	0.026589	0.15	520580
rs35592645	17	4616387	64.0779	95.746	7.34991e-05	A	C	0.248719	0.017479	0.00213	2.38013e-16	561159		A	C	0.237	0.001589	0.017215	0.926	520580
rs4239149	17	41328095	67.2051	95.746	7.59582e-05	G	A	0.656343	0.016302	0.001945	5.57956e-17	560511		G	A	0.647	-0.000389	0.015058	0.979	520580
rs4789229	17	73796002	35.426	95.746	6.15089e-05	T	C	0.644533	0.011726	0.001926	1.17999e-09	562240		T	C	0.663	-0.012413	0.015776	0.431	520580
rs4790752	17	5115877	85.6508	95.746	0.000161168	T	C	0.450783	-0.017539	0.001845	2.11009e-21	562232		T	C	0.427	0.028055	0.014525	0.0533998	520580
rs55767800	17	17674967	79.8643	95.746	0.000667263	C	T	0.632257	-0.018378	0.002003	4.70977e-20	508419		C	T	0.628	-0.025669	0.015865	0.106	520580
rs56378716	17	56356502	164.167	95.746	5.29686e-05	G	A	0.01278	0.107631	0.008291	1.69981e-38	561450		G	A	0.0171	0.07396	0.058734	0.208	520580
rs62089697	17	2726325	49.9261	95.746	0.000372562	A	G	0.172097	0.017652	0.002518	2.48028e-12	562238		A	G	0.167	-0.004656	0.020362	0.819	520580
rs6502608	17	1316427	50.2804	95.746	5.77532e-05	A	G	0.707085	0.014711	0.002078	1.50003e-12	560833		A	G	0.701	0.031641	0.017169	0.0652995	520580
rs7225843	17	2001825	179.733	95.746	6.08507e-05	C	T	0.203083	-0.03151	0.002297	8.58025e-43	559082		C	T	0.211	0.014856	0.01785	0.405	520580
rs7502100	17	36598626	82.9091	95.746	0.000838977	C	T	0.366802	0.017816	0.001955	8.4004e-20	562235		C	T	0.372	-0.009289	0.015537	0.55	520580
rs9900613	17	74674857	35.3876	95.746	9.44872e-05	T	C	0.43077	-0.011338	0.001867	1.29999e-09	561293		T	C	0.42	0.004138	0.015591	0.790999	520580
rs11874453	18	20750400	37.2165	95.746	6.58817e-05	A	G	0.532635	-0.011551	0.001904	1.36e-09	560213		A	G	0.518	-0.024026	0.015114	0.112	520580
rs17758695	18	60920854	97.426	95.746	8.42205e-05	T	C	0.028609	-0.055946	0.005728	1.66994e-22	559933		T	C	0.0328	-0.0394	0.049401	0.425	520580
rs303753	18	21074922	97.4665	95.746	0.000233132	A	G	0.34473	-0.019587	0.00196	1.77992e-23	562233		A	G	0.348	0.016093	0.016067	0.317	520580
rs4468717	18	3457606	32.2136	95.746	6.36566e-05	T	C	0.077837	-0.020008	0.003471	8.41008e-09	560512		T	C	0.0917	0.033833	0.029096	0.245	520580
rs67491878	18	78003207	33.3149	95.746	0.000667798	C	A	0.60436	0.011131	0.001914	6.15007e-09	562238		C	A	0.618	0.018372	0.015829	0.246	520580
rs718515	18	43856297	74.7221	95.746	5.34115e-05	A	G	0.551929	-0.016391	0.001858	1.20005e-18	562240		A	G	0.555	0.022443	0.015548	0.149	520580
rs7235882	18	19684119	30.0792	95.746	8.7888e-05	T	C	0.093753	0.017758	0.003188	2.59998e-08	561300		T	C	0.0862	0.039015	0.027233	0.152	520580
rs72982988	18	57802714	32.7627	95.746	9.34956e-05	A	G	0.232903	-0.01277	0.002204	7.10003e-09	562237		A	G	0.217	0.032868	0.017441	0.0595004	520580
rs75354229	18	42078782	75.3685	95.746	7.65794e-05	T	C	0.128659	0.02445	0.002749	6.22014e-19	562234		T	C	0.127	0.015621	0.022025	0.478	520580
rs78285907	18	21622003	35.7926	95.746	0.000127701	T	A	0.089011	0.019812	0.003341	3.09999e-09	562243		T	A	0.0888	-0.033086	0.02747	0.228	520580
rs8084255	18	48144754	104.952	95.746	7.1421e-05	T	C	0.375635	0.019947	0.001905	1.26009e-25	562237		T	C	0.354	-0.03486	0.015941	0.0287998	520580
rs9304460	18	51763388	37.8375	95.746	0.000171819	A	G	0.443947	0.011676	0.001867	4.14e-10	562120		A	G	0.439	-0.012849	0.016682	0.441	520580
rs11669443	19	1109215	35.4083	95.746	0.000154839	A	G	0.236724	0.013882	0.002267	9.49992e-10	508415		A	G	0.239	0.002629	0.017136	0.878	520580
rs2194067	19	35464727	43.3992	95.746	0.000246334	T	C	0.415502	0.012618	0.001886	2.30994e-11	561155		T	C	0.416	-0.012258	0.01527	0.422	520580
rs2290669	19	16495774	427.2	95.746	0.000198801	C	A	0.786444	-0.047616	0.002308	1.51985e-94	560514		C	A	0.771	0.031991	0.017953	0.0747997	520580
rs2358581	19	10391611	158.174	95.746	7.87181e-05	G	T	0.73286	-0.028224	0.002196	9.36052e-38	506961		G	T	0.725	0.007269	0.016115	0.652001	520580
rs309190	19	47629264	89.3431	95.746	0.000279598	C	T	0.893852	-0.030461	0.003167	7.05018e-22	507330		C	T	0.882	-0.032979	0.025035	0.188	520580
rs35112940	19	51738917	128.25	95.746	0.00014766	A	G	0.215982	-0.025968	0.002241	5.20955e-31	561448		A	G	0.229	0.014027	0.01779	0.43	520580
rs430989	19	49120774	44.0072	95.746	0.000127219	G	T	0.269456	-0.014189	0.002164	5.67022e-11	555166		G	T	0.282	-0.04428	0.016545	0.00743995	520580
rs4760	19	44153100	716.445	95.746	0.000186634	G	A	0.152719	-0.070234	0.002594	2.208e-161	560511		G	A	0.158	0.006951	0.021402	0.745	520580
rs4805881	19	33896432	67.5202	95.746	0.000118959	C	A	0.665284	-0.01642	0.001984	1.32008e-16	562242		C	A	0.663	-0.025364	0.015264	0.0966006	520580
rs571497	19	7827830	193.61	95.746	5.91068e-05	A	G	0.154843	-0.036357	0.002584	6.31975e-45	559429		A	G	0.146	-0.01868	0.021794	0.391	520580
rs71352239	19	45429543	37.0418	95.746	8.17169e-05	T	C	0.323814	-0.01291	0.002182	3.36001e-09	507479		T	C	0.318	-0.002227	0.016931	0.895	520580
rs7246841	19	1030431	99.7254	95.746	0.00030151	C	T	0.731395	0.022477	0.002216	3.78007e-24	502283		C	T	0.72	-0.023665	0.018373	0.198	520580
rs73016721	19	16416657	56.8356	95.746	7.02635e-05	T	A	0.277522	0.015926	0.002122	6.4003e-14	558743		T	A	0.273	-0.03119	0.019688	0.113	520580
rs73036517	19	45744842	600.246	95.746	5.40965e-05	G	A	0.258764	-0.052727	0.00211	1.07895e-137	562226		G	A	0.265	-0.003071	0.017242	0.859	520580
rs76378167	19	18433714	31.2737	95.746	6.29725e-05	A	G	0.061252	0.023127	0.004041	1.06999e-08	508413		A	G	0.0681	0.065867	0.029064	0.0234002	520580
rs1891033	20	36900466	35.5398	95.746	6.73078e-05	C	T	0.16941	0.015029	0.002482	1.43999e-09	559079		C	T	0.182	0.011561	0.02048	0.572	520580
rs2327028	20	8140925	50.9968	95.746	6.22115e-05	T	C	0.475724	-0.013484	0.001851	3.3597e-13	562241		T	C	0.476	0.009117	0.015336	0.552	520580
rs2427599	20	62687921	33.4701	95.746	6.50551e-05	T	C	0.010727	0.055692	0.009529	5.21003e-09	508417		T	C	0.00968	0.099038	0.081339	0.223	520580
rs2904270	20	49185272	65.8928	95.746	7.10071e-05	A	G	0.517092	-0.015318	0.001844	1.02991e-16	562241		A	G	0.516	-0.047069	0.014901	0.00158001	520580
rs34952318	20	11177055	58.8286	95.746	7.92676e-05	A	G	0.050283	-0.033097	0.004378	4.24033e-14	562240		A	G	0.0524	0.031143	0.037006	0.4	520580
rs3752562	20	42219831	35.7329	95.746	6.27877e-05	A	G	0.774844	0.013547	0.002209	8.96995e-10	557992		A	G	0.774	0.038133	0.01858	0.0400996	520580
rs6029234	20	39259278	153.826	95.746	0.000117366	C	G	0.624198	0.024169	0.001905	7.57007e-37	561154		C	G	0.617	-0.011454	0.015084	0.448	520580
rs6045615	20	1931582	92.5502	95.746	9.63846e-05	C	A	0.330205	-0.019319	0.001982	1.99022e-22	560509		C	A	0.32	0.015715	0.01569	0.317	520580
rs6051431	20	2831990	36.0245	95.746	0.000266057	T	C	0.351093	0.011858	0.001931	8.43995e-10	562230		T	C	0.356	-0.036502	0.015542	0.0188001	520580
rs6055955	20	8604181	138.139	95.746	8.65974e-05	T	C	0.508614	-0.022202	0.001845	2.63027e-33	560513		T	C	0.503	0.030816	0.015311	0.0441001	520580
rs6062468	20	62268955	29.5931	95.746	7.64061e-05	T	C	0.508105	0.010809	0.001937	2.45997e-08	506687		T	C	0.493	0.010483	0.014341	0.465	520580
rs2298695	21	47655027	66.3878	95.746	9.77765e-05	C	A	0.396473	-0.015731	0.001881	6.51028e-17	560513		C	A	0.39	-0.0266	0.015604	0.0882999	520580
rs28574812	21	16384940	38.4753	95.746	0.00016361	G	A	0.15791	-0.016041	0.002537	2.65999e-10	562202		G	A	0.163	-0.016648	0.020915	0.426	520580
rs35990176	21	44472118	37.2667	95.746	0.000130211	C	A	0.451059	0.011569	0.001871	6.45996e-10	562228		C	A	0.446	-0.023275	0.037052	0.53	520580
rs7283930	21	30461373	29.7813	95.746	0.000239302	T	C	0.73874	-0.011714	0.002102	2.56998e-08	562234		T	C	0.754	0.002449	0.016658	0.883	520580
rs990558	21	36914669	31.7582	95.746	0.000547121	T	C	0.36139	-0.011062	0.001929	1e-08	562243		T	C	0.372	-0.018379	0.015893	0.248	520580
rs9977672	21	40463283	103.289	95.746	5.5787e-05	A	G	0.259116	-0.021872	0.002122	7.07946e-25	562242		A	G	0.254	-0.010088	0.01624	0.534	520580
rs1033415	22	39888774	37.0756	95.746	0.000155275	G	A	0.650368	0.012676	0.002046	6.00994e-10	507333		G	A	0.66	0.051998	0.015435	0.000755005	520580
rs12157427	22	32083756	30.5503	95.746	8.49883e-05	A	G	0.064431	-0.021248	0.003755	1.55998e-08	561250		A	G	0.0604	0.03846	0.030157	0.202	520580
rs2076211	22	44329078	48.4147	95.746	0.000136237	T	C	0.158474	-0.018018	0.002546	1.53003e-12	559078		T	C	0.164	0.001783	0.019947	0.929	520580
rs34505104	22	24624609	99.2837	95.746	6.30429e-05	G	A	0.304866	-0.02041	0.002056	3.3597e-23	562224		G	A	0.299	-0.021947	0.016421	0.181	520580
rs399757	22	18295575	43.7665	95.746	5.64819e-05	C	T	0.382674	0.013512	0.00199	1.16011e-11	507333		C	T	0.371	0.034564	0.015939	0.0301002	520580
rs47341	22	43560763	61.0025	95.746	7.86204e-05	T	C	0.396441	0.015865	0.001975	1.00995e-15	506394		T	C	0.389	0.000778	0.015871	0.961	520580
rs5746451	22	18126020	107.123	95.746	0.000133724	C	T	0.504194	0.019536	0.001849	4.60999e-26	561295		C	T	0.502	-0.012742	0.015376	0.407	520580
rs5746990	22	17563536	60.3801	95.746	6.0925e-05	A	G	0.622693	-0.015117	0.001903	2.05022e-15	562236		A	G	0.613	0.008433	0.014953	0.573	520580
rs9625746	22	29637658	91.9996	95.746	0.000183676	C	G	0.41186	-0.018377	0.001915	8.77001e-22	562221		C	G	0.391	0.010168	0.015173	0.503	520580

## Sheet: Table S5
Supplement Table 5 Association of Monocyte cell count with Type 1 diabetes GWAS dataset
SNP	chr	pos	F statistics	F_Mean	R2	Exposure								Outcome
						effect allele	other allele	eaf	beta	se	pval	samplesize		effect allele	other allele	eaf	beta	se	pval	samplesize
rs11247908	1	26638222	127.63	152.011	0.000578276	A	G	0.172916	-0.029245	0.002464	1.91999e-32	521592		A	G	0.179	-0.019857	0.019538	0.309	520580
rs113292043	1	223231657	39.3458	152.011	0.00393982	T	C	0.065718	-0.024784	0.003776	5.45004e-11	521594		T	C	0.0641	-0.065215	0.031358	0.0376002	520580
rs115340020	1	92766438	245.059	152.011	0.000101339	A	G	0.027188	-0.094321	0.005802	2.22024e-59	520494		A	G	0.0239	-0.063628	0.045418	0.161	520580
rs11590380	1	185400939	127.471	152.011	0.00277305	C	T	0.679418	0.024736	0.002083	1.69005e-32	478116		C	T	0.687	-0.017883	0.016481	0.278	520580
rs12118443	1	90038588	84.7359	152.011	0.000301488	A	G	0.489432	-0.018028	0.001863	4.00037e-22	521588		A	G	0.488	-0.004639	0.015196	0.760001	520580
rs12144117	1	9182141	34.9559	152.011	0.00045647	T	C	0.215407	-0.014095	0.002289	7.62992e-10	520509		T	C	0.219	0.0152	0.017977	0.398	520580
rs12742428	1	67426487	60.9736	152.011	0.000202486	G	A	0.650574	-0.016747	0.00203	1.67996e-16	478115		G	A	0.634	-0.020281	0.01477	0.17	520580
rs12747432	1	198566554	37.4999	152.011	5.33504e-05	T	G	0.066638	-0.02404	0.003738	1.31e-10	521590		T	G	0.0729	-0.082405	0.027646	0.00287998	520580
rs12756133	1	77949824	28.0113	152.011	0.000140286	A	G	0.203774	0.01289	0.002324	2.98003e-08	519506		A	G	0.192	0.005956	0.017997	0.741	520580
rs1335929	1	221136787	70.6676	152.011	5.53815e-05	C	T	0.570881	0.016628	0.001894	1.77011e-18	521591		C	T	0.578	0.013613	0.015508	0.38	520580
rs1535701	1	93805201	105.899	152.011	0.000105082	G	T	0.621414	0.020771	0.001925	4.05976e-27	521571		G	T	0.625	-0.024116	0.014466	0.0954993	520580
rs17387886	1	43419705	115.511	152.011	5.48704e-05	C	G	0.173567	-0.027781	0.002504	1.45011e-28	521590		C	G	0.188	0.01968	0.019823	0.321	520580
rs17575497	1	92315896	1831.64	152.011	0.000122083	T	C	0.013208	0.366555	0.009065	1e-200	521131		T	C	0.0162	-0.189839	0.06262	0.00243002	520580
rs188393352	1	28254136	71.3837	152.011	6.96162e-05	G	C	0.010149	0.086506	0.0102	2.35993e-17	474701		G	C	0.0107	-0.065603	0.082442	0.426	520580
rs1889033	1	53211887	64.4873	152.011	8.34333e-05	G	A	0.485351	-0.015731	0.001863	3.1798e-17	521570		G	A	0.498	-0.016544	0.015318	0.28	520580
rs1933295	1	62107021	98.6298	152.011	6.49682e-05	G	A	0.776592	-0.02438	0.002335	1.7398e-25	478114		G	A	0.769	-0.051217	0.018277	0.00507002	520580
rs2022003	1	158586966	59.3468	152.011	0.00103023	T	A	0.279384	0.016809	0.002073	5.41003e-16	521591		T	A	0.292	0.009641	0.015588	0.536	520580
rs2274664	1	54704629	58.2241	152.011	0.000149739	T	C	0.580335	-0.015167	0.001918	2.74979e-15	519571		T	C	0.582	-0.002872	0.015703	0.855	520580
rs2784250	1	221060393	35.947	152.011	0.00103891	G	T	0.140201	-0.016907	0.002685	3.11e-10	521583		G	T	0.13	-0.001589	0.020851	0.939	520580
rs2810883	1	89332165	41.1664	152.011	5.54634e-05	T	C	0.544768	-0.012614	0.001878	1.93999e-11	521591		T	C	0.565	0.021355	0.01542	0.166	520580
rs284324	1	10724236	107.144	152.011	0.0001923	A	G	0.495314	0.02119	0.00197	5.94019e-27	477177		A	G	0.518	-0.042383	0.01615	0.00868001	520580
rs3014807	1	153368020	66.4112	152.011	0.000934642	T	G	0.118614	0.025554	0.002989	1.31009e-17	486333		T	G	0.11	0.010242	0.023243	0.658999	520580
rs3027012	1	159174123	123.219	152.011	0.000131094	T	C	0.182687	0.028123	0.002424	4.37019e-31	521589		T	C	0.177	-0.010013	0.019961	0.616	520580
rs333947	1	110470764	180.165	152.011	8.87005e-05	A	G	0.150214	0.036848	0.002635	2.21004e-44	519569		A	G	0.153	0.03124	0.020437	0.126	520580
rs34417629	1	54955589	32.1971	152.011	7.29767e-05	A	G	0.23399	0.013122	0.002203	2.65003e-09	521590		A	G	0.234	-0.010305	0.017735	0.561	520580
rs36209093	1	110229787	48.0669	152.011	0.000308743	T	C	0.662691	-0.014405	0.002267	2.15998e-10	518098		T	C	0.675	-0.071793	0.043879	0.102	520580
rs3762281	1	156304782	44.2227	152.011	0.000208225	G	A	0.505158	0.013022	0.001864	2.9703e-12	521592		G	A	0.484	0.024166	0.014384	0.0929994	520580
rs3795503	1	180905694	80.2644	152.011	0.000101929	T	C	0.314513	-0.01889	0.002034	1.67996e-20	521586		T	C	0.325	-0.018273	0.016646	0.272	520580
rs41268099	1	41328644	86.7743	152.011	7.85937e-05	A	G	0.110855	0.029048	0.002986	2.47002e-22	521591		A	G	0.105	-0.001768	0.024838	0.943	520580
rs41313381	1	79411968	56.7939	152.011	0.000458042	A	C	0.030485	0.043019	0.005345	8.84912e-16	519116		A	C	0.028	-0.0202	0.046259	0.662	520580
rs4269828	1	235257838	38.3159	152.011	0.000101388	G	A	0.560056	0.012209	0.001915	1.88999e-10	521591		G	A	0.562	-0.000719	0.016283	0.965	520580
rs4335411	1	249191706	54.8347	152.011	6.81527e-05	A	G	0.762473	-0.017413	0.002412	5.51061e-13	499223		A	G	0.757	-0.014456	0.023124	0.532	520580
rs458699	1	112657830	35.3712	152.011	6.72747e-05	A	T	0.757042	0.013577	0.002176	4.52002e-10	521594		A	T	0.759	-0.020161	0.017857	0.259	520580
rs4626924	1	234909298	86.6527	152.011	8.4661e-05	T	C	0.551005	-0.018347	0.00191	8.19974e-22	520181		T	C	0.571	0.046292	0.014182	0.00109999	520580
rs4658231	1	92041502	49.7963	152.011	0.000102456	G	A	0.24867	-0.016005	0.002181	2.22998e-13	520190		G	A	0.254	0.004078	0.016423	0.804	520580
rs4970966	1	150584103	951.153	152.011	0.000971451	T	G	0.222433	-0.072638	0.002252	1e-200	520192		T	G	0.219	0.006943	0.017395	0.69	520580
rs4987353	1	169666987	106.976	152.011	0.000891406	A	G	0.310381	-0.021886	0.002015	1.93019e-27	521592		A	G	0.298	-0.010317	0.016302	0.527	520580
rs55684236	1	44080009	31.4875	152.011	0.000109556	A	G	0.348464	0.01153	0.001956	3.89e-09	521590		A	G	0.349	0.009395	0.015236	0.537	520580
rs56795609	1	111208718	33.0511	152.011	0.00012556	T	A	0.17201	-0.01493	0.002483	1.86999e-09	520513		T	A	0.164	0.004933	0.020212	0.807	520580
rs61165644	1	244487940	87.9734	152.011	0.000218417	G	A	0.14078	-0.026402	0.002716	2.59e-22	521592		G	A	0.156	0.005764	0.021829	0.792	520580
rs628615	1	23685408	29.9954	152.011	0.000244635	C	T	0.112511	-0.016969	0.002951	9.1601e-09	521592		C	T	0.117	0.024254	0.023692	0.306	520580
rs6429432	1	236107241	640.903	152.011	6.79545e-05	C	A	0.891513	-0.079652	0.002993	6.29506e-156	521593		C	A	0.896	-0.059739	0.025004	0.0169001	520580
rs6429438	1	243987674	45.5874	152.011	9.92067e-05	G	A	0.886382	0.02083	0.002957	1.93019e-12	521593		G	A	0.879	0.021443	0.022031	0.33	520580
rs6664626	1	66128239	41.7506	152.011	0.000114496	T	G	0.142992	0.018875	0.002862	4.38026e-11	478108		T	G	0.142	0.027204	0.020399	0.182	520580
rs6687430	1	10633245	36.6067	152.011	0.000158097	A	G	0.54337	0.011892	0.001876	2.41002e-10	521593		A	G	0.535	-0.007832	0.015311	0.609	520580
rs6696074	1	225962690	85.9971	152.011	6.85009e-05	T	C	0.562926	0.018322	0.00192	1.49005e-21	520513		T	C	0.569	-0.022003	0.014958	0.141	520580
rs67224956	1	118154575	106.568	152.011	7.54284e-05	C	T	0.170315	0.026909	0.002479	2.01002e-27	520651		C	T	0.165	-0.042675	0.01993	0.0322998	520580
rs701905	1	212553111	111.827	152.011	6.61184e-05	C	G	0.352317	0.021672	0.001955	1.63005e-28	521591		C	G	0.324	-0.006445	0.015606	0.68	520580
rs72675573	1	56636881	61.7555	152.011	9.35833e-05	T	C	0.366495	0.015967	0.001937	1.75995e-16	521592		T	C	0.352	-0.030576	0.014704	0.0376002	520580
rs74765249	1	31194784	34.2963	152.011	0.000470601	T	C	0.281465	0.012761	0.002093	1.12001e-09	520653		T	C	0.286	-0.004985	0.017041	0.77	520580
rs7516138	1	9711642	126.824	152.011	0.000227772	G	A	0.391091	-0.022592	0.00193	1.31009e-31	521589		G	A	0.411	0.038514	0.015842	0.0151001	520580
rs7522307	1	207998783	61.4472	152.011	0.000266542	C	G	0.124104	-0.023277	0.002862	4.36014e-16	521591		C	G	0.123	0.010129	0.021862	0.643	520580
rs7524046	1	9307033	42.0412	152.011	0.00145981	A	G	0.251336	0.014654	0.002156	1.10994e-11	520185		A	G	0.234	-0.021826	0.018099	0.228	520580
rs9787298	1	204276040	44.5079	152.011	6.67723e-05	C	A	0.210661	-0.016032	0.00229	2.66011e-12	520653		C	A	0.216	-0.028601	0.018968	0.132	520580
rs10197805	2	225750753	237.559	152.011	0.000181799	C	T	0.15658	-0.041572	0.002564	4.70002e-59	520192		C	T	0.152	-0.032276	0.020161	0.109	520580
rs1031091	2	24680948	27.7209	152.011	5.90703e-05	G	A	0.336191	-0.010933	0.001989	3.92998e-08	519575		G	A	0.324	-0.017498	0.015445	0.257	520580
rs1127101	2	220040330	51.6111	152.011	8.34841e-05	G	A	0.603537	0.014398	0.001903	3.98016e-14	520189		G	A	0.606	0.014011	0.015637	0.37	520580
rs12694733	2	228321982	31.3116	152.011	0.000217826	A	G	0.582142	-0.011119	0.001889	4.06996e-09	520549		A	G	0.58	0.003905	0.015675	0.803	520580
rs12993696	2	232272826	35.0845	152.011	7.20066e-05	G	A	0.241702	-0.013558	0.002191	6.32004e-10	520650		G	A	0.257	-0.022399	0.017742	0.207	520580
rs13027410	2	128593058	30.7748	152.011	9.12518e-05	C	A	0.317451	0.012109	0.00207	5.01996e-09	484298		C	A	0.327	0.001913	0.015747	0.903	520580
rs13032491	2	161080233	31.9965	152.011	7.29293e-05	T	C	0.139101	0.016018	0.002733	4.71998e-09	520653		T	C	0.135	-0.014887	0.021767	0.494	520580
rs13032786	2	148803672	90.0978	152.011	0.000305344	G	C	0.299909	0.020299	0.002038	2.49e-23	520616		G	C	0.305	-0.004052	0.015552	0.793999	520580
rs1367153	2	16641675	27.8023	152.011	5.50445e-05	A	G	0.707555	-0.011359	0.002056	3.39e-08	520649		A	G	0.695	-0.01853	0.016782	0.27	520580
rs1400003	2	182961271	27.1347	152.011	0.000888382	T	C	0.212658	-0.012475	0.002282	4.70002e-08	520653		T	C	0.201	0.019715	0.017557	0.261	520580
rs145447411	2	182846767	48.9782	152.011	0.000197447	C	T	0.023067	0.045684	0.006336	5.79963e-13	520654		C	T	0.0219	0.031822	0.052545	0.544999	520580
rs150449635	2	111752151	449.929	152.011	5.67154e-05	C	T	0.022455	0.14024	0.006704	4.24033e-97	520651		C	T	0.019	0.058476	0.052755	0.268	520580
rs17860428	2	202151400	37.3966	152.011	0.000104319	A	G	0.179529	-0.015614	0.002431	1.38998e-10	520651		A	G	0.182	-0.027799	0.019089	0.145	520580
rs2136451	2	64993045	49.354	152.011	0.000162432	A	G	0.298482	0.015051	0.002047	1.99986e-13	520194		A	G	0.3	-0.025017	0.016194	0.122	520580
rs28498283	2	43360065	88.8491	152.011	6.71528e-05	T	A	0.257557	0.021103	0.002169	2.40991e-22	521586		T	A	0.257	0.011147	0.016083	0.488	520580
rs30102	2	237817538	38.3149	152.011	0.000117686	C	G	0.316993	-0.013036	0.002014	9.89008e-11	520647		C	G	0.299	0.006353	0.016699	0.704001	520580
rs3111414	2	8443859	51.3934	152.011	5.28474e-05	G	C	0.794447	0.017402	0.002313	5.61953e-14	519576		G	C	0.796	-0.062567	0.018829	0.000891005	520580
rs34236350	2	241568326	148.021	152.011	5.76435e-05	T	C	0.182541	-0.032235	0.002507	8.43918e-38	477175		T	C	0.201	-0.036169	0.017975	0.0441998	520580
rs34743120	2	182425330	44.6801	152.011	0.000149245	A	G	0.020053	-0.046726	0.00679	6.15035e-12	520654		A	G	0.0168	0.004783	0.055689	0.932	520580
rs3789062	2	111917317	77.7702	152.011	0.00013115	T	C	0.245372	-0.020082	0.002179	3.22033e-20	520653		T	C	0.249	-0.027549	0.016805	0.101	520580
rs3856364	2	145477217	36.0378	152.011	7.03627e-05	G	C	0.67981	0.012622	0.002009	3.45001e-10	519575		G	C	0.67	0.008241	0.016413	0.616	520580
rs4462758	2	182045054	210.717	152.011	0.000647059	A	G	0.750205	-0.032903	0.002155	1.42988e-52	519112		A	G	0.752	0.034118	0.016128	0.0344001	520580
rs4669869	2	12898460	106.482	152.011	0.000103998	C	T	0.44511	0.020401	0.001889	3.76011e-27	517821		C	T	0.464	-0.011672	0.0148	0.43	520580
rs4907230	2	96855241	55.3381	152.011	0.000415195	A	G	0.323539	0.015584	0.002002	7.23936e-15	520502		A	G	0.36	0.010989	0.016274	0.5	520580
rs4952782	2	46074096	70.5693	152.011	0.00112751	A	T	0.759932	0.019255	0.002182	1.17004e-18	521594		A	T	0.742	-0.004757	0.017681	0.788	520580
rs59295685	2	137008098	59.8596	152.011	5.51623e-05	T	C	0.173015	-0.020043	0.002487	7.98914e-16	520653		T	C	0.169	0.055594	0.019712	0.00479999	520580
rs62176784	2	169744551	115.726	152.011	7.51555e-05	G	A	0.319489	0.02263	0.002002	1.35988e-29	519574		G	A	0.336	0.012865	0.015647	0.411	520580
rs6434817	2	196914283	28.339	152.011	0.000280831	G	A	0.718131	0.0116	0.002071	2.17e-08	520195		G	A	0.723	-0.009325	0.015895	0.557	520580
rs647137	2	31463850	92.3674	152.011	6.01477e-05	A	G	0.697455	0.020504	0.002031	6.26037e-24	520511		A	G	0.702	0.018598	0.015881	0.242	520580
rs6545873	2	61733012	58.4016	152.011	0.000127513	C	T	0.610495	-0.015343	0.001915	1.18005e-15	521593		C	T	0.608	0.019194	0.014303	0.18	520580
rs6733162	2	162913498	33.9302	152.011	7.18904e-05	C	G	0.62363	0.011782	0.001944	1.40001e-09	520654		C	G	0.6	0.009367	0.014958	0.531001	520580
rs6736362	2	219115108	126.237	152.011	5.39164e-05	T	C	0.559146	0.022174	0.001885	6.4506e-32	520648		T	C	0.586	0.035376	0.014202	0.0126999	520580
rs6740847	2	182308352	4181.29	152.011	5.75098e-05	G	A	0.562078	0.127269	0.001885	1e-200	520195		G	A	0.572	0.022516	0.014758	0.127	520580
rs6745920	2	102145661	39.6186	152.011	0.000436384	C	T	0.619377	0.012709	0.001997	2.01999e-10	520194		C	T	0.634	0.005853	0.015587	0.706999	520580
rs6753534	2	27752871	42.7824	152.011	8.44717e-05	T	C	0.562248	0.012908	0.001889	8.58025e-12	521587		T	C	0.572	0.004173	0.01445	0.772999	520580
rs72836307	2	111776154	230.002	152.011	0.000146423	T	C	0.156407	-0.040906	0.002579	1.36994e-56	520652		T	C	0.148	-0.020578	0.020194	0.308	520580
rs75475627	2	54787592	42.9968	152.011	6.73816e-05	G	C	0.076659	0.02413	0.003587	1.80011e-11	521593		G	C	0.0783	-0.034564	0.028424	0.224	520580
rs7569084	2	65656969	192.06	152.011	6.35414e-05	T	C	0.583833	0.027559	0.001895	7.39946e-48	520194		T	C	0.599	0.010506	0.014214	0.46	520580
rs7572278	2	8563029	80.3359	152.011	6.1451e-05	A	T	0.206833	0.021687	0.002355	3.44033e-20	520512		A	T	0.207	-0.001154	0.020621	0.955	520580
rs7574456	2	136890059	324.231	152.011	0.000173031	T	C	0.739962	-0.040256	0.002125	5.19996e-80	519574		T	C	0.759	0.002906	0.016678	0.862	520580
rs7593080	2	86145787	28.9918	152.011	6.91181e-05	T	C	0.574099	0.010661	0.001892	1.79999e-08	521592		T	C	0.57	-0.012237	0.014897	0.411	520580
rs78218855	2	43556575	32.0501	152.011	7.76166e-05	T	C	0.068442	0.021951	0.003688	2.72998e-09	521594		T	C	0.0697	0.056843	0.027121	0.0361002	520580
rs8207	2	170493863	37.2308	152.011	8.90937e-05	G	A	0.26667	0.013527	0.002103	1.29e-10	520195		G	A	0.256	-0.016385	0.016821	0.33	520580
rs10935473	3	98416900	160.655	152.011	6.79058e-05	T	G	0.441522	0.025021	0.00188	2.29985e-40	520192		T	G	0.441	-0.025006	0.015444	0.105	520580
rs11130612	3	58029016	35.5485	152.011	6.94846e-05	T	C	0.334436	-0.012373	0.001985	4.70999e-10	521568		T	C	0.325	0.017299	0.015195	0.255	520580
rs111556916	3	42945097	35.0654	152.011	7.73963e-05	G	C	0.02697	-0.035802	0.005896	1.29999e-09	521194		G	C	0.0215	-0.071018	0.050928	0.163	520580
rs11713343	3	128185399	113.1	152.011	8.95934e-05	A	G	0.196605	-0.026259	0.002392	5.23962e-28	519112		A	G	0.2	-0.010505	0.019232	0.585	520580
rs13073885	3	119865160	36.0519	152.011	0.000201283	C	T	0.315326	0.012652	0.00201	3.16002e-10	521564		C	T	0.313	0.034142	0.015602	0.0286999	520580
rs13077681	3	39149843	40.4871	152.011	0.000459159	G	T	0.02315	0.041426	0.006385	8.99083e-11	521590		G	T	0.0231	0.056961	0.04779	0.233	520580
rs13094390	3	71817778	46.391	152.011	0.000135467	G	A	0.115983	-0.020844	0.002927	1.10994e-12	520654		G	A	0.125	-0.037397	0.022666	0.0990011	520580
rs16831132	3	159923303	46.0174	152.011	5.33967e-05	T	C	0.39739	-0.013584	0.001931	2.07014e-12	520651		T	C	0.413	-0.038276	0.01493	0.0103999	520580
rs1822534	3	12266804	239.144	152.011	0.00122998	G	A	0.394011	-0.030979	0.001911	4.69029e-59	521585		G	A	0.38	0.002956	0.015173	0.846	520580
rs1976633	3	141650739	37.589	152.011	0.000115407	G	A	0.834784	-0.016163	0.002511	1.25e-10	521592		G	A	0.832	-0.001812	0.020601	0.93	520580
rs2018092	3	185903842	32.8246	152.011	5.21142e-05	C	T	0.614987	-0.01154	0.001922	1.97002e-09	520464		C	T	0.609	0.000829	0.01632	0.959	520580
rs2213290	3	46406367	319.214	152.011	6.03523e-05	T	C	0.407826	0.035585	0.001932	1.10994e-75	521590		T	C	0.392	0.043348	0.014183	0.00224001	520580
rs2228467	3	42906116	1496.16	152.011	0.00171237	C	T	0.061974	0.157057	0.003864	1e-200	520192		C	T	0.0643	0.03072	0.030755	0.318	520580
rs231988	3	172276979	72.6721	152.011	0.000252154	C	T	0.868197	0.025769	0.002888	4.79954e-19	478118		C	T	0.876	0.008346	0.023197	0.719	520580
rs2734047	3	128292844	1442.35	152.011	9.4062e-05	G	A	0.635458	0.077151	0.001952	1e-200	521587		G	A	0.641	0.008454	0.016112	0.6	520580
rs34281413	3	136461860	54.8873	152.011	0.000129736	T	C	0.137178	-0.021083	0.002706	7.00971e-15	521588		T	C	0.126	-0.005334	0.022829	0.815	520580
rs56925909	3	187429202	33.2939	152.011	0.000193804	G	C	0.218542	0.01367	0.002253	1.32999e-09	521592		G	C	0.217	-0.006247	0.018556	0.736	520580
rs58011825	3	123104279	41.6035	152.011	5.57624e-05	C	A	0.137161	0.018373	0.002728	1.69005e-11	520650		C	A	0.146	0.01026	0.022023	0.641	520580
rs62261974	3	107296969	42.9056	152.011	6.9053e-05	G	A	0.183464	-0.016569	0.002414	7.00971e-12	521592		G	A	0.176	-0.021588	0.018248	0.237	520580
rs663202	3	124342954	33.4965	152.011	0.000420086	C	G	0.170566	-0.015065	0.002485	1.38998e-09	521591		C	G	0.185	-0.017756	0.018846	0.346	520580
rs6772164	3	196078149	29.167	152.011	0.000301686	A	C	0.358647	-0.011543	0.002024	1.21001e-08	475812		A	C	0.345	-0.003924	0.015688	0.802	520580
rs6799804	3	46820833	54.51	152.011	0.001417	A	T	0.075378	-0.027417	0.003565	1.51985e-14	520180		A	T	0.0872	0.008855	0.046479	0.849	520580
rs6800122	3	141249398	118.491	152.011	0.00038669	T	C	0.399684	-0.021775	0.001911	4.75007e-30	520649		T	C	0.393	0.002639	0.014642	0.857	520580
rs71331613	3	128553952	90.2681	152.011	0.000146388	A	C	0.036301	-0.049775	0.005022	3.98016e-23	520653		A	C	0.0408	0.072149	0.040112	0.0721008	520580
rs73058593	3	39281374	254.091	152.011	6.06512e-05	C	G	0.217554	0.037818	0.002267	1.98016e-62	521592		C	G	0.215	0.0174	0.017508	0.32	520580
rs7620353	3	150947555	30.8051	152.011	7.57502e-05	T	C	0.823086	0.014253	0.002453	6.42007e-09	520653		T	C	0.827	-0.00618	0.02013	0.759	520580
rs7633965	3	168864643	42.7797	152.011	0.000863423	C	A	0.929301	0.025005	0.003657	8.35026e-12	520655		C	A	0.937	0.046681	0.030668	0.128	520580
rs869785	3	24347800	68.315	152.011	0.000202997	C	T	0.669622	-0.017204	0.001981	3.97009e-18	521592		C	T	0.664	0.015137	0.015644	0.333	520580
rs875890	3	45945287	57.3789	152.011	8.02986e-05	A	T	0.262208	-0.016861	0.002139	3.37987e-15	521590		A	T	0.265	0.003351	0.015839	0.832	520580
rs9809116	3	72397279	76.4323	152.011	7.80829e-05	G	A	0.408841	0.01741	0.00191	8.20918e-20	521589		G	A	0.391	-0.017621	0.015756	0.263	520580
rs9815073	3	188115682	111.737	152.011	8.83769e-05	A	C	0.345844	-0.021799	0.002061	4.16006e-26	519566		A	C	0.339	-0.005224	0.015476	0.736	520580
rs10518329	4	120401835	43.4049	152.011	0.000158497	G	A	0.330665	-0.013729	0.001995	6.18016e-12	520193		G	A	0.327	0.028952	0.015295	0.0583996	520580
rs11723621	4	72615362	37.5607	152.011	0.000299007	G	A	0.290773	-0.013213	0.002061	1.47999e-10	521593		G	A	0.269	-0.000955	0.016684	0.954	520580
rs1425553	4	185396920	31.3591	152.011	0.000319987	A	G	0.578634	-0.011125	0.001905	5.33998e-09	519571		A	G	0.575	0.017272	0.015574	0.267	520580
rs144317085	4	105806108	131.554	152.011	0.000781166	T	A	0.034154	0.061822	0.005227	3.10027e-32	521592		T	A	0.0387	0.003032	0.039424	0.939	520580
rs1587222	4	79515724	41.7996	152.011	0.000185509	G	A	0.701806	0.013851	0.002057	1.71989e-11	520512		G	A	0.698	0.004948	0.016735	0.768	520580
rs17005891	4	83547862	407.029	152.011	0.000370997	A	G	0.184381	-0.050963	0.002417	1.15001e-98	520648		A	G	0.195	0.009999	0.019538	0.609	520580
rs2711981	4	39039258	108.462	152.011	0.000163896	T	C	0.663087	-0.0216	0.001986	1.59001e-27	520191		T	C	0.643	-0.019439	0.016082	0.227	520580
rs28612496	4	148291438	31.1372	152.011	0.00161546	A	G	0.172531	0.014459	0.002482	5.81996e-09	521591		A	G	0.172	-0.003744	0.020226	0.853	520580
rs28723530	4	106426718	28.4712	152.011	0.000221412	A	C	0.134572	-0.015308	0.002758	2.93002e-08	521592		A	C	0.141	-0.005363	0.020761	0.796	520580
rs4566648	4	84159219	151.454	152.011	6.96197e-05	G	T	0.342027	-0.025396	0.001975	8.13954e-38	521587		G	T	0.322	-0.046623	0.016404	0.00448002	520580
rs56058420	4	185237116	32.7914	152.011	9.57543e-05	G	A	0.356231	0.01173	0.001975	2.95999e-09	519573		G	A	0.329	-0.030501	0.016407	0.0629999	520580
rs6856799	4	38081983	27.7424	152.011	6.31237e-05	C	T	0.315049	-0.011101	0.002017	3.80996e-08	521591		C	T	0.304	0.001077	0.015684	0.945	520580
rs723585	4	55503194	71.2947	152.011	0.00350244	G	A	0.483425	-0.016542	0.00187	9.42975e-19	521592		G	A	0.48	0.014884	0.014803	0.315	520580
rs72720206	4	146105777	60.1181	152.011	0.0012803	A	G	0.326922	-0.016183	0.001998	5.81969e-16	521554		A	G	0.339	0.019824	0.016312	0.224	520580
rs73809166	4	36305937	50.9327	152.011	8.79276e-05	C	T	0.023149	0.046464	0.006392	3.78007e-13	521594		C	T	0.0202	0.045071	0.053413	0.399	520580
rs871134	4	7044380	372.218	152.011	9.6197e-05	T	C	0.571095	0.038297	0.001915	7.05992e-89	517676		T	C	0.569	-0.010108	0.014949	0.499001	520580
rs9637714	4	57731446	56.8365	152.011	0.00066717	C	T	0.289005	-0.016305	0.002084	5.42001e-15	520161		C	T	0.297	-0.050669	0.016783	0.00253998	520580
rs9992013	4	2259463	61.7112	152.011	5.55021e-05	G	C	0.136509	0.022401	0.002796	1.18005e-15	521591		G	C	0.134	-0.026218	0.022696	0.248	520580
rs10478058	5	110962584	36.3135	152.011	5.90783e-05	G	A	0.196989	0.014834	0.002354	3.01002e-10	521591		G	A	0.2	0.023381	0.018057	0.195	520580
rs116619972	5	32214314	43.5096	152.011	7.18218e-05	A	G	0.026454	-0.040259	0.005861	6.72977e-12	521131		A	G	0.0257	-0.010118	0.049682	0.839	520580
rs12332674	5	132322852	36.703	152.011	0.00149444	G	T	0.152382	-0.016504	0.002625	3.32997e-10	521592		G	T	0.153	0.01246	0.020746	0.548001	520580
rs12522498	5	156802019	28.6964	152.011	0.000458287	G	A	0.360634	-0.010937	0.001949	2.04998e-08	520190		G	A	0.35	0.009153	0.015	0.542	520580
rs13167280	5	1280477	32.2128	152.011	0.000159854	A	G	0.128106	0.017435	0.002996	6.07002e-09	474344		A	G	0.134	-0.04482	0.022739	0.0487001	520580
rs17656204	5	149501803	665.472	152.011	0.000117735	T	C	0.321977	-0.054151	0.002035	6.77642e-156	519114		T	C	0.296	-0.020889	0.01598	0.191	520580
rs1902796	5	161368942	28.2474	152.011	0.000156488	G	A	0.735738	-0.011801	0.002127	2.97002e-08	521593		G	A	0.721	0.016628	0.017202	0.334	520580
rs190982	5	88223420	38.4297	152.011	0.000410798	A	G	0.602656	-0.012414	0.001944	1.76999e-10	520652		A	G	0.622	-0.006296	0.015907	0.692	520580
rs2338021	5	71749094	110.762	152.011	0.000150354	C	T	0.879688	-0.031703	0.002879	3.63999e-28	520513		C	T	0.881	0.034748	0.023579	0.141	520580
rs2548257	5	100162317	39.3105	152.011	8.36578e-05	A	C	0.653021	0.012909	0.001966	5.35057e-11	520514		A	C	0.649	-0.005693	0.014959	0.704001	520580
rs28722705	5	55453942	155.72	152.011	0.000123626	T	A	0.149045	0.034302	0.002634	1e-38	521582		T	A	0.137	-0.037627	0.020355	0.0645	520580
rs31243	5	75594360	46.0433	152.011	0.00178269	G	A	0.09625	-0.022555	0.003179	1.3499e-12	520193		G	A	0.0996	0.00171	0.025669	0.947	520580
rs329125	5	133871101	47.2935	152.011	5.41534e-05	A	C	0.207081	-0.016638	0.002346	1.38007e-12	520190		A	C	0.204	0.027251	0.01768	0.123	520580
rs360017	5	173207353	108.765	152.011	7.38057e-05	G	A	0.775236	-0.024481	0.002251	1.61994e-27	520655		G	A	0.77	0.002254	0.017566	0.898	520580
rs445611	5	35396119	35.0479	152.011	0.00170447	G	A	0.844726	0.016004	0.002607	8.58005e-10	521594		G	A	0.85	-0.013149	0.02003	0.512	520580
rs4865956	5	54882505	78.9556	152.011	0.000206248	A	T	0.696281	-0.018917	0.002041	1.97015e-20	521588		A	T	0.699	-0.018922	0.015617	0.226	520580
rs6579771	5	149482262	232.049	152.011	0.00012127	T	C	0.268553	0.033644	0.002115	6.13056e-57	521591		T	C	0.259	-0.029498	0.016957	0.0818993	520580
rs6869021	5	111039017	64.1409	152.011	0.000234504	T	C	0.313259	-0.016905	0.002017	5.47016e-17	521587		T	C	0.306	-0.001034	0.015706	0.947	520580
rs6883116	5	179230321	82.0637	152.011	0.000144502	C	T	0.417349	-0.017985	0.001921	8.20918e-21	521586		C	T	0.423	0.002249	0.015685	0.886	520580
rs74735005	5	57202727	49.2651	152.011	7.2061e-05	C	T	0.206468	-0.016977	0.002327	3.13979e-13	521592		C	T	0.203	0.01281	0.017853	0.473	520580
rs80027325	5	150613352	30.9173	152.011	7.13141e-05	C	T	0.034837	-0.029748	0.005137	7.19996e-09	519506		C	T	0.0353	0.055398	0.04264	0.194	520580
rs10948314	6	46911131	108.339	152.011	0.000229315	G	A	0.10293	-0.033579	0.003076	1.03992e-27	520190		G	A	0.109	0.051986	0.024698	0.0352996	520580
rs11155787	6	151686905	44.0437	152.011	0.000265598	T	C	0.637971	0.013538	0.001949	3.92013e-12	520194		T	C	0.642	0.005506	0.015439	0.721	520580
rs115202835	6	45533239	48.7289	152.011	6.07844e-05	A	G	0.067747	0.027219	0.003757	4.5196e-13	520654		A	G	0.0704	0.027079	0.029702	0.362	520580
rs11965885	6	43693094	29.4692	152.011	6.30642e-05	T	G	0.581843	-0.010796	0.001925	2.09002e-08	519571		T	G	0.583	-0.019096	0.01584	0.228	520580
rs12055642	6	135079040	54.4169	152.011	0.000113768	C	T	0.199011	0.018089	0.002337	1.03992e-14	521588		C	T	0.179	0.035929	0.019651	0.0674994	520580
rs12198236	6	111111127	27.5662	152.011	0.00076322	C	T	0.562093	-0.010361	0.001892	4.45995e-08	521594		C	T	0.541	0.000371	0.014858	0.98	520580
rs12207691	6	89832717	30.068	152.011	6.92027e-05	G	A	0.304304	-0.011668	0.002031	9.49008e-09	521593		G	A	0.287	0.026266	0.016139	0.104	520580
rs12530071	6	2886067	39.0979	152.011	6.0144e-05	C	T	0.224608	-0.014689	0.002241	5.77963e-11	520190		C	T	0.253	-0.004713	0.018336	0.797	520580
rs1283945	6	44572306	29.9756	152.011	0.000453893	C	T	0.975589	-0.034748	0.006118	1.38e-08	521198		C	T	0.979	0.014157	0.051463	0.783	520580
rs149110519	6	144385777	201.771	152.011	9.94338e-05	T	C	0.036036	0.074605	0.005093	1.51008e-48	521590		T	C	0.0336	0.022421	0.042772	0.6	520580
rs1970364	6	113969527	75.2445	152.011	9.48675e-05	T	C	0.264825	0.019264	0.002125	1.32008e-19	520644		T	C	0.298	-0.029355	0.016578	0.0766002	520580
rs2273215	6	170586082	77.8877	152.011	0.000908673	A	G	0.458222	-0.01813	0.001963	2.72019e-20	477174		A	G	0.443	-0.02928	0.014389	0.0418996	520580
rs2797681	6	137593036	43.5128	152.011	8.96084e-05	C	G	0.255654	-0.01482	0.002297	1.13999e-10	520509		C	G	0.234	-0.006901	0.018636	0.711001	520580
rs2817441	6	156938699	98.7803	152.011	0.000611629	T	C	0.279268	-0.02173	0.0021	4.66982e-25	519571		T	C	0.28	-0.000416	0.017182	0.981	520580
rs2927	6	16758112	69.4958	152.011	0.00286793	C	T	0.580121	-0.016559	0.001898	2.84971e-18	520189		C	T	0.563	0.006858	0.015472	0.658	520580
rs3012415	6	170489464	57.7255	152.011	0.00117788	T	C	0.822848	0.020349	0.002546	1.36994e-15	478118		T	C	0.829	-0.021628	0.018985	0.255	520580
rs3761986	6	6680510	36.3818	152.011	0.000208541	C	T	0.394272	-0.012146	0.00195	4.88e-10	516280		C	T	0.404	0.009773	0.015723	0.534	520580
rs4712652	6	22078615	57.4452	152.011	6.85575e-05	A	G	0.579923	0.015034	0.001898	2.49e-15	521590		A	G	0.604	-0.019941	0.015726	0.205	520580
rs56007794	6	41990827	294.405	152.011	0.000163201	T	A	0.24434	0.039085	0.002177	4.7698e-72	521592		T	A	0.247	-0.012109	0.017904	0.499001	520580
rs644492	6	53444319	66.1866	152.011	0.00011205	G	A	0.195876	-0.020069	0.002358	1.83992e-17	521592		G	A	0.184	0.000994	0.018828	0.958	520580
rs707793	6	10520009	238.927	152.011	7.64689e-05	C	T	0.531284	-0.030323	0.001881	2.1301e-58	521503		C	T	0.528	0.0388	0.015609	0.0129	520580
rs73784287	6	160980401	31.6973	152.011	0.000151974	G	A	0.14927	0.015482	0.002645	4.93003e-09	520654		G	A	0.145	-0.022172	0.021182	0.295	520580
rs761841	6	131114386	38.0618	152.011	6.25278e-05	C	T	0.576839	0.012242	0.001903	1.31e-10	520192		C	T	0.581	-0.013327	0.01555	0.391	520580
rs7776054	6	135418916	288.875	152.011	0.000212749	G	A	0.260831	-0.037905	0.002128	6.08976e-71	521129		G	A	0.279	-0.023203	0.01577	0.141	520580
rs79894332	6	44591721	218.697	152.011	8.43509e-05	A	G	0.10046	-0.048205	0.003116	6.29941e-54	520515		A	G	0.103	-0.03444	0.025694	0.18	520580
rs915125	6	82463376	241.343	152.011	0.000122782	T	C	0.282198	0.033833	0.002086	4.3401e-59	520193		T	C	0.283	0.006146	0.016895	0.716	520580
rs9295484	6	20838445	35.9438	152.011	0.000103235	T	G	0.955853	-0.028574	0.004614	6.1e-10	521593		T	G	0.962	-0.021363	0.03622	0.555	520580
rs9375150	6	122887555	87.3673	152.011	0.000111415	G	T	0.446815	-0.018406	0.001886	1.83992e-22	521592		G	T	0.452	0.005831	0.015334	0.704001	520580
rs9379077	6	7167170	136.813	152.011	7.55171e-05	G	A	0.200867	0.02858	0.00233	1.46016e-34	521593		G	A	0.205	-0.050715	0.017883	0.00457004	520580
rs9390460	6	147694334	36.1714	152.011	0.000320006	C	T	0.53796	0.011811	0.001874	3.01002e-10	521560		C	T	0.527	-0.010623	0.015475	0.492	520580
rs9480737	6	107442277	106.758	152.011	8.78845e-05	G	A	0.321131	-0.021684	0.002003	2.73968e-27	520639		G	A	0.332	-0.01463	0.016386	0.372	520580
rs9494573	6	137135004	61.7461	152.011	0.000730159	C	T	0.588851	-0.015656	0.001905	2.18022e-16	520192		C	T	0.579	0.037622	0.01498	0.012	520580
rs10238435	7	28724491	105.634	152.011	0.000208461	T	C	0.239724	-0.023569	0.002276	4.22961e-25	521583		T	C	0.246	0.006975	0.018744	0.709999	520580
rs1091815	7	73489643	37.9195	152.011	0.0027577	A	G	0.76516	-0.01425	0.002263	3.14e-10	519576		A	G	0.762	0.008276	0.017346	0.633	520580
rs112248289	7	44770213	57.146	152.011	0.000384528	C	A	0.128726	0.0221	0.00282	4.82948e-15	521560		C	A	0.118	-0.007222	0.024175	0.764999	520580
rs13225324	7	106517136	36.2439	152.011	6.89146e-05	A	G	0.305023	0.012802	0.002041	3.69003e-10	521576		A	G	0.309	0.000661	0.016647	0.968	520580
rs13229868	7	6881302	36.8128	152.011	8.35899e-05	A	G	0.197255	0.015633	0.002594	1.73002e-09	475605		A	G	0.184	-0.018662	0.021217	0.379	520580
rs13238198	7	49837504	46.7351	152.011	7.89187e-05	T	C	0.107602	-0.021599	0.003013	7.87952e-13	521591		T	C	0.116	-0.036916	0.022779	0.105	520580
rs146039611	7	92323422	101.017	152.011	0.000190084	A	G	0.019361	0.071441	0.007029	3.06973e-24	521134		A	G	0.0246	0.054654	0.053598	0.308	520580
rs147341073	7	92381696	157.405	152.011	0.000210812	G	A	0.027837	-0.074659	0.005841	2.25009e-37	521594		G	A	0.0242	-0.053075	0.048539	0.274	520580
rs149007767	7	50370254	740.138	152.011	5.78607e-05	T	C	0.16205	-0.072233	0.002651	1.96789e-163	521591		T	C	0.173	-0.052107	0.019478	0.00746999	520580
rs17156536	7	28279488	85.3465	152.011	0.000224488	A	C	0.159358	0.024733	0.002577	8.65964e-22	520652		A	C	0.164	0.006629	0.019491	0.734	520580
rs17544073	7	47451572	32.9268	152.011	5.31162e-05	T	C	0.449385	0.011294	0.001879	1.91999e-09	521593		T	C	0.435	-0.009292	0.014433	0.52	520580
rs17700436	7	17167825	45.8649	152.011	0.000170316	T	C	0.057432	-0.028498	0.004027	1.53003e-12	521577		T	C	0.0551	0.049276	0.032079	0.125	520580
rs2106135	7	92299964	51.8684	152.011	5.96933e-05	T	C	0.018357	-0.052526	0.007005	6.75927e-14	521588		T	C	0.0195	-0.010104	0.05506	0.854	520580
rs2885735	7	949115	28.0794	152.011	0.000298465	G	A	0.82342	0.014255	0.002608	4.70999e-08	475157		G	A	0.831	0.018188	0.022897	0.427	520580
rs3731332	7	92300568	271.898	152.011	5.45824e-05	T	C	0.022895	-0.108009	0.006386	4.00959e-64	520654		T	C	0.0207	-0.017801	0.051906	0.732	520580
rs41430449	7	50798525	58.2192	152.011	5.90918e-05	G	C	0.066381	-0.030007	0.00377	1.82012e-15	521592		G	C	0.0756	-0.082339	0.028268	0.00357998	520580
rs4721764	7	2578455	42.1431	152.011	6.92697e-05	A	G	0.209536	0.015617	0.00233	2.11982e-11	521587		A	G	0.219	-0.02503	0.018463	0.175	520580
rs62454420	7	27191804	82.9236	152.011	0.00013358	G	A	0.070245	-0.034885	0.003675	2.39001e-21	521578		G	A	0.0761	0.042393	0.026406	0.108	520580
rs62470670	7	114651694	47.6659	152.011	0.000137766	G	A	0.092471	-0.023333	0.00323	5.30029e-13	521594		G	A	0.101	-0.004657	0.025695	0.856	520580
rs62491927	7	149172894	33.6086	152.011	0.00018312	A	C	0.256754	-0.012993	0.002145	1.42001e-09	521586		A	C	0.242	-0.000677	0.017359	0.969	520580
rs6796	7	6502367	428.626	152.011	7.35857e-05	C	T	0.274261	0.045504	0.002116	1.65959e-102	519575		C	T	0.286	-0.033237	0.016359	0.0421998	520580
rs73142138	7	65347962	40.74	152.011	0.000120721	G	A	0.399541	0.012783	0.001915	2.5698e-11	519575		G	A	0.404	-0.009009	0.01565	0.564999	520580
rs7785014	7	137881690	146.909	152.011	0.000136537	C	T	0.670805	-0.025276	0.002005	2.03986e-36	520514		C	T	0.675	0.032248	0.016461	0.0501003	520580
rs7786376	7	73042614	31.9275	152.011	0.000236183	G	A	0.275978	0.012376	0.002112	4.72999e-09	521583		G	A	0.263	0.018053	0.016692	0.279	520580
rs7787179	7	143081833	74.0364	152.011	9.89047e-05	G	A	0.206875	0.020818	0.002322	3.30979e-19	520508		G	A	0.207	0.014412	0.018683	0.44	520580
rs7803075	7	130742066	41.744	152.011	8.85044e-05	G	A	0.735284	-0.014372	0.002148	2.27982e-11	519112		G	A	0.718	0.038722	0.017436	0.0263998	520580
rs798563	7	2757867	67.1937	152.011	0.000139335	C	A	0.297123	0.017561	0.00208	3.22998e-17	521591		C	A	0.303	-0.001593	0.015635	0.919	520580
rs10094039	8	130589676	2063.1	152.011	9.09078e-05	G	A	0.616642	-0.091286	0.001924	1e-200	521594		G	A	0.615	0.01434	0.014545	0.324	520580
rs10099546	8	144638734	48.2452	152.011	0.000346639	G	A	0.143315	-0.020315	0.002802	4.33012e-13	476031		G	A	0.142	0.012887	0.023584	0.585	520580
rs113015223	8	57037166	59.7239	152.011	0.00106921	T	C	0.210935	0.018546	0.002311	1.05999e-15	521565		T	C	0.2	0.015018	0.017084	0.379	520580
rs113155021	8	43719739	32.6387	152.011	0.000310107	A	G	0.015283	-0.047706	0.007969	2.20999e-09	476441		A	G	0.0199	0.042819	0.059282	0.47	520580
rs12542907	8	68813188	146.52	152.011	0.000105221	G	C	0.398926	-0.024199	0.001911	1.00995e-36	521591		G	C	0.385	0.001099	0.015931	0.945	520580
rs13267464	8	6906925	105.008	152.011	6.17251e-05	T	C	0.399388	-0.020483	0.001911	8.9002e-27	521591		T	C	0.41	-0.029197	0.015662	0.0623003	520580
rs13271228	8	116597409	239.603	152.011	6.64653e-05	G	T	0.567054	-0.03058	0.001886	4.35011e-59	521592		G	T	0.591	-0.020272	0.01461	0.165	520580
rs145718079	8	48641192	67.2904	152.011	0.000465649	A	G	0.01018	-0.080235	0.009874	4.67951e-16	518605		A	G	0.00978	-0.06063	0.07966	0.447	520580
rs149902937	8	74928829	31.5242	152.011	0.000170432	A	G	0.095147	-0.018768	0.003291	1.21001e-08	519733		A	G	0.0997	0.020028	0.026109	0.443	520580
rs16939607	8	79013333	82.4616	152.011	8.58083e-05	A	G	0.146042	-0.025208	0.002656	2.42996e-21	520192		A	G	0.148	0.016908	0.020267	0.404	520580
rs1863651	8	82066998	61.2898	152.011	0.000116196	T	A	0.699445	-0.016734	0.002057	4.32016e-16	520513		T	A	0.7	0.016779	0.016806	0.318	520580
rs1954735	8	108239325	63.2606	152.011	7.03548e-05	C	T	0.168423	0.020807	0.002504	1.00995e-16	521590		C	T	0.182	-0.035209	0.019999	0.0782997	520580
rs2385094	8	126356449	64.0497	152.011	5.61102e-05	C	T	0.122214	-0.023922	0.002877	9.72971e-17	521592		C	T	0.125	0.004036	0.023301	0.862	520580
rs2978889	8	6697316	95.013	152.011	0.000279329	A	G	0.503921	-0.019138	0.001885	3.43005e-24	518763		A	G	0.497	0.002887	0.015584	0.853	520580
rs35108724	8	38888285	29.2683	152.011	0.000208857	A	G	0.056937	-0.022858	0.004105	2.63003e-08	521594		A	G	0.0567	-0.072893	0.03408	0.0324004	520580
rs3808609	8	59465377	64.7105	152.011	8.87887e-05	C	G	0.318017	0.016911	0.002008	3.86011e-17	521591		C	G	0.327	0.020132	0.01514	0.184	520580
rs45577137	8	48651633	180.155	152.011	9.27674e-05	G	A	0.043857	-0.064614	0.004959	9.04899e-39	514341		G	A	0.0518	0.064013	0.039087	0.101	520580
rs4737009	8	41630405	44.3678	152.011	0.000324959	A	G	0.235763	0.015384	0.002209	3.44033e-12	520188		A	G	0.239	0.009051	0.018013	0.615	520580
rs4871844	8	22879734	56.513	152.011	0.000521953	C	T	0.343089	0.015503	0.00201	1.26999e-14	521589		C	T	0.349	0.016764	0.016216	0.301	520580
rs62501136	8	23089429	75.5608	152.011	7.04645e-05	A	G	0.221444	0.020496	0.002268	1.71989e-19	521571		A	G	0.224	0.023005	0.019075	0.228	520580
rs62502392	8	27190945	40.9467	152.011	8.47772e-05	A	G	0.143097	-0.017907	0.00267	2.08018e-11	520653		A	G	0.145	-0.000933	0.022023	0.966	520580
rs62513343	8	116859921	28.9199	152.011	0.000149349	T	C	0.142064	-0.015097	0.002695	2.17e-08	520504		T	C	0.136	-0.041177	0.021817	0.0591003	520580
rs6470759	8	130702280	83.2396	152.011	0.000153862	A	G	0.588502	-0.018194	0.001932	5.03965e-21	519111		A	G	0.598	-0.008452	0.014797	0.568	520580
rs72673751	8	106578940	44.0016	152.011	0.000124049	C	T	0.189986	-0.016555	0.002389	4.35011e-12	521592		C	T	0.178	0.002572	0.019223	0.894	520580
rs7824937	8	61392724	75.7257	152.011	6.93556e-05	G	A	0.368567	0.01766	0.001942	1.02991e-19	521587		G	A	0.374	-0.006591	0.01511	0.663001	520580
rs7826487	8	6880925	179.072	152.011	0.00267474	G	A	0.115769	-0.040998	0.002967	2.1702e-43	520195		G	A	0.106	-0.025216	0.024795	0.309	520580
rs7836456	8	11829175	53.957	152.011	0.000166338	G	T	0.514396	-0.015046	0.00195	1.26009e-14	477033		G	T	0.528	0.026468	0.017758	0.136	520580
rs7836786	8	121006826	27.5955	152.011	0.000109393	A	G	0.814951	-0.013244	0.002419	4.45995e-08	521591		A	G	0.811	-0.002581	0.018523	0.889	520580
rs79335847	8	130253155	53.7836	152.011	0.000438763	C	G	0.093816	-0.024625	0.003256	4.14e-14	521592		C	G	0.0842	0.001589	0.026016	0.951	520580
rs10123018	9	113850365	1450.41	152.011	6.19107e-05	A	G	0.582145	0.075498	0.001889	1e-200	521590		A	G	0.58	-0.019362	0.016691	0.246	520580
rs10780209	9	91472127	537.901	152.011	0.000608976	A	G	0.479354	0.045431	0.001865	5.68853e-131	521582		A	G	0.491	-0.002612	0.015348	0.865	520580
rs11557154	9	34107505	118.512	152.011	0.000247358	T	C	0.127576	0.031988	0.002794	2.63998e-30	520193		T	C	0.128	-0.032197	0.021287	0.13	520580
rs11792030	9	130732588	47.5992	152.011	0.000111606	A	G	0.103551	0.02217	0.003107	1e-12	521579		A	G	0.0996	-0.047285	0.025778	0.0665994	520580
rs12376511	9	22142756	337.718	152.011	7.34546e-05	C	T	0.163934	-0.048585	0.002529	3.44033e-82	521592		C	T	0.167	0.037289	0.02068	0.0714003	520580
rs183363123	9	113731746	83.3874	152.011	0.000109828	T	C	0.020836	0.062591	0.00662	3.44033e-21	521566		T	C	0.0206	0.030055	0.053511	0.574	520580
rs1930303	9	114071879	888.714	152.011	9.13193e-05	A	G	0.66324	-0.061771	0.002001	1e-200	520514		A	G	0.658	0.007194	0.016137	0.656	520580
rs2253843	9	130313865	35.6846	152.011	6.44738e-05	G	A	0.278303	-0.013064	0.002133	9.3901e-10	520473		G	A	0.259	-0.004113	0.017718	0.816	520580
rs290243	9	93571337	36.0677	152.011	6.71895e-05	A	G	0.214516	0.014337	0.002274	2.99999e-10	520651		A	G	0.247	0.025466	0.017194	0.139	520580
rs34478611	9	35753898	34.6075	152.011	0.000405756	A	G	0.241781	0.013464	0.002185	7.35005e-10	520652		A	G	0.226	-0.025523	0.016853	0.13	520580
rs3731211	9	21986847	169.55	152.011	0.000350143	A	T	0.719766	0.028382	0.002081	2.51015e-42	521592		A	T	0.73	0.008192	0.016685	0.623	520580
rs41381344	9	130608946	29.6022	152.011	0.000290288	A	G	0.036862	0.029528	0.005259	2.01999e-08	478116		A	G	0.0371	0.049484	0.041221	0.23	520580
rs505922	9	136149229	433.644	152.011	8.50844e-05	C	T	0.319386	-0.043731	0.002	5.7544e-106	521132		C	T	0.317	0.059827	0.03967	0.132	520580
rs7030655	9	114490538	89.8238	152.011	6.78092e-05	T	G	0.308549	0.020088	0.002019	2.66011e-23	521590		T	G	0.302	-0.04555	0.016644	0.00619998	520580
rs72759267	9	126971204	63.6883	152.011	0.000166555	T	C	0.158886	0.021443	0.002644	5.36043e-16	518163		T	C	0.18	0.028696	0.020475	0.161	520580
rs7861055	9	38197033	51.5423	152.011	9.57184e-05	G	A	0.487561	-0.014062	0.00187	5.65979e-14	521588		G	A	0.485	0.006709	0.014568	0.645	520580
rs79446921	9	91652798	27.8019	152.011	0.000205592	A	G	0.053807	-0.022879	0.004141	3.38003e-08	521591		A	G	0.0552	-0.007873	0.034149	0.818	520580
rs9410425	9	91562311	205.756	152.011	0.000110123	A	G	0.324599	-0.030029	0.001994	3.22998e-51	520190		A	G	0.319	0.003906	0.016246	0.81	520580
rs10828725	10	25218243	497.232	152.011	8.07916e-05	T	G	0.367802	-0.047265	0.002019	3.55631e-121	478116		T	G	0.374	0.009309	0.015924	0.559	520580
rs11189154	10	99108922	505.794	152.011	0.000462117	A	G	0.255718	0.050518	0.002145	1.25026e-122	520154		A	G	0.261	0.040268	0.016168	0.0128	520580
rs11190141	10	101292390	465.36	152.011	8.52849e-05	T	C	0.371953	-0.04368	0.001932	4.01791e-113	521588		T	C	0.39	-0.049438	0.014438	0.000617007	520580
rs11252148	10	3917237	35.3516	152.011	0.000111482	A	G	0.483966	0.011664	0.001872	4.79005e-10	520191		A	G	0.478	-0.035454	0.015324	0.0207	520580
rs1180658	10	61645945	37.9736	152.011	5.57086e-05	A	C	0.633894	-0.012535	0.001945	1.19001e-10	520655		A	C	0.646	0.042075	0.01597	0.00841996	520580
rs17011726	10	50264204	96.7774	152.011	7.03581e-05	G	C	0.233294	-0.022772	0.002221	1.22999e-24	521591		G	C	0.216	0.036019	0.017282	0.0370997	520580
rs1749824	10	80923862	33.2883	152.011	0.000136144	A	C	0.432497	-0.011909	0.00196	1.26e-09	478114		A	C	0.435	-0.019707	0.014208	0.165	520580
rs17731	10	3821561	49.9855	152.011	0.000151353	A	G	0.373507	-0.014337	0.001938	1.45011e-13	519568		A	G	0.349	0.000882	0.016035	0.956	520580
rs17776203	10	115848372	28.8689	152.011	0.000108337	C	A	0.443406	-0.010604	0.001913	3.07001e-08	520113		C	A	0.45	-0.014296	0.015558	0.358	520580
rs1781799	10	79697211	30.761	152.011	0.000143484	T	C	0.612681	0.011157	0.001931	7.82997e-09	520653		T	C	0.604	-0.008112	0.01477	0.583001	520580
rs1992057	10	98427670	37.1992	152.011	0.00016784	A	G	0.431615	0.012056	0.001901	2.34002e-10	521589		A	G	0.414	-0.011396	0.015598	0.465	520580
rs2184697	10	89851815	46.6176	152.011	0.000106306	G	T	0.292709	-0.014711	0.00207	1.22999e-12	520192		G	T	0.292	0.02023	0.016052	0.208	520580
rs224111	10	64552010	108.795	152.011	0.000135278	A	G	0.390158	-0.020934	0.00192	1.16011e-27	521589		A	G	0.391	0.02684	0.014247	0.0596005	520580
rs2646421	10	8467155	166.06	152.011	0.00182513	C	G	0.377773	-0.02609	0.001939	3.2802e-41	518763		C	G	0.395	0.022703	0.015779	0.15	520580
rs475616	10	30496905	58.0342	152.011	6.86104e-05	G	A	0.65632	0.01572	0.00199	2.9703e-15	520514		G	A	0.667	0.014958	0.015713	0.341	520580
rs7095778	10	111929369	36.0136	152.011	0.000205053	G	A	0.091164	-0.020412	0.003252	3.56e-10	521589		G	A	0.0834	-0.037764	0.02721	0.165	520580
rs7097656	10	82250831	69.0927	152.011	0.00083143	C	T	0.794776	0.020177	0.002312	2.80027e-18	520188		C	T	0.79	0.021707	0.017216	0.207	520580
rs72790862	10	44880260	91.3884	152.011	6.0365e-05	C	T	0.307082	-0.020289	0.002032	1.91999e-23	521590		C	T	0.304	0.034443	0.015918	0.0305	520580
rs74233809	10	104913940	56.9893	152.011	8.10051e-05	C	T	0.080602	-0.02715	0.003444	3.33964e-15	521589		C	T	0.0791	-0.000186	0.025489	0.994	520580
rs7919533	10	73525525	107.988	152.011	0.00056412	C	T	0.487915	0.02038	0.00191	1.54989e-26	520190		C	T	0.468	-0.010646	0.015379	0.489	520580
rs10796828	11	69490346	77.9523	152.011	6.31085e-05	G	T	0.635004	-0.017973	0.00195	3.25987e-20	520511		G	T	0.659	-0.022552	0.016191	0.164	520580
rs10831507	11	96060068	28.9307	152.011	0.00091946	C	A	0.38974	0.010798	0.001927	2.15001e-08	521590		C	A	0.386	0.014613	0.014896	0.327	520580
rs10892342	11	119135814	68.3858	152.011	6.34934e-05	C	T	0.276119	-0.018109	0.002101	7.0194e-18	521589		C	T	0.278	-0.005858	0.016149	0.717	520580
rs10902106	11	220243	46.0148	152.011	6.38275e-05	C	T	0.540451	0.013363	0.001888	1.53003e-12	518722		C	T	0.542	-0.017146	0.014997	0.253	520580
rs11235689	11	72949747	59.7283	152.011	0.000207504	T	C	0.413912	-0.016087	0.001981	4.78961e-16	475638		T	C	0.413	-0.005494	0.015503	0.723	520580
rs11246065	11	324170	103.832	152.011	6.61959e-05	G	A	0.339085	-0.022075	0.00207	1.59993e-26	475283		G	A	0.317	-0.010195	0.01673	0.542	520580
rs1885525	11	33904180	43.5483	152.011	0.000122802	A	G	0.506048	0.012936	0.001888	7.62079e-12	520511		A	G	0.511	0.009244	0.01539	0.548001	520580
rs2957873	11	47249294	71.6745	152.011	7.99007e-05	A	G	0.808507	-0.021093	0.002384	9.44061e-19	520191		A	G	0.783	0.032453	0.017714	0.0669006	520580
rs573790	11	59855385	63.888	152.011	0.000146604	C	T	0.613652	-0.016093	0.001947	1.48013e-16	520191		C	T	0.58	0.016852	0.015835	0.287	520580
rs6591578	11	60158649	115.847	152.011	0.000114957	A	G	0.633592	0.021869	0.001941	2.03002e-29	521590		A	G	0.629	-0.007098	0.015826	0.654	520580
rs662333	11	121578945	34.0817	152.011	5.52672e-05	A	G	0.779527	-0.01382	0.002263	1.05e-09	519113		A	G	0.78	-0.005021	0.018514	0.786001	520580
rs695113	11	128562098	97.8949	152.011	0.000419973	T	C	0.696592	0.021098	0.002054	1.03992e-24	520190		T	C	0.686	0.015948	0.015248	0.296	520580
rs7111769	11	88023721	61.299	152.011	0.000104394	C	A	0.074664	-0.029162	0.003669	1.99022e-15	521589		C	A	0.0621	0.086435	0.030544	0.00466004	520580
rs7120300	11	8823493	59.9603	152.011	9.64547e-05	T	C	0.734901	-0.017176	0.002124	6.41062e-16	521560		T	C	0.737	-0.03767	0.016374	0.0213998	520580
rs71482156	11	118734516	52.879	152.011	0.000168635	T	A	0.016468	0.056153	0.008115	4.70977e-12	517649		T	A	0.0164	0.048699	0.059531	0.413	520580
rs9734613	11	46249863	30.1084	152.011	0.000121135	G	A	0.963842	0.028777	0.00505	1.24e-08	521594		G	A	0.964	-0.052507	0.041104	0.201	520580
rs9783374	11	2340619	58.3931	152.011	6.60039e-05	C	T	0.849046	0.020919	0.002683	6.6896e-15	520507		C	T	0.818	-0.053802	0.019266	0.00522998	520580
rs10437954	12	58003922	28.6213	152.011	6.52148e-05	A	G	0.905195	-0.01788	0.003268	4.58997e-08	521589		A	G	0.904	0.011381	0.023735	0.632	520580
rs10849020	12	4332009	99.7771	152.011	7.44723e-05	G	C	0.210195	-0.024066	0.002299	1.27997e-25	518763		G	C	0.212	-0.036156	0.0189	0.0557995	520580
rs10849448	12	6493351	487.958	152.011	7.52811e-05	G	A	0.753266	-0.050144	0.002236	2.76694e-111	521594		G	A	0.752	0.041974	0.017361	0.0155998	520580
rs11057841	12	125316743	53.1703	152.011	0.000619451	T	C	0.143569	0.020359	0.002724	8.16018e-14	521592		T	C	0.139	-0.023294	0.02254	0.301	520580
rs11104881	12	88843474	52.793	152.011	0.000222685	C	T	0.702076	-0.015568	0.002051	3.34965e-14	520653		C	T	0.676	0.018573	0.016747	0.267	520580
rs11170652	12	54099076	53.4415	152.011	8.22524e-05	A	G	0.194716	-0.018075	0.002374	2.77013e-14	521553		A	G	0.204	-0.024973	0.019119	0.191	520580
rs12306790	12	89864047	77.8567	152.011	0.000158961	T	C	0.714634	0.019129	0.002066	2.22024e-20	521594		T	C	0.708	0.002107	0.01704	0.902	520580
rs1800973	12	69744014	778.552	152.011	9.13771e-05	A	C	0.061915	0.113424	0.003883	1.64059e-187	520190		A	C	0.0585	0.006115	0.031155	0.844	520580
rs2535393	12	711662	57.8046	152.011	6.44316e-05	C	T	0.598517	-0.015226	0.001929	3.13979e-15	518765		C	T	0.589	0.037947	0.015687	0.0155998	520580
rs2651369	12	32552769	45.8427	152.011	0.000144851	G	C	0.325619	0.014146	0.001997	1.45011e-12	521581		G	C	0.35	-0.002132	0.01619	0.895	520580
rs2734442	12	10600368	200.105	152.011	7.8639e-05	A	G	0.875502	-0.041999	0.002846	2.99985e-49	520195		A	G	0.876	-0.003938	0.023154	0.865	520580
rs35979828	12	54685880	145.345	152.011	5.55585e-05	T	C	0.070849	-0.046061	0.003696	1.27997e-35	520191		T	C	0.0587	0.036825	0.031684	0.245	520580
rs4365101	12	108707583	47.6354	152.011	5.75043e-05	A	G	0.068386	-0.026771	0.003761	1.13999e-12	521590		A	G	0.0697	-0.001241	0.031157	0.968	520580
rs4763944	12	13357972	28.9984	152.011	7.4469e-05	A	G	0.204423	0.013087	0.002322	1.76999e-08	520511		A	G	0.217	-0.017094	0.018796	0.363	520580
rs6581124	12	57545756	31.3595	152.011	0.00122724	A	G	0.24468	-0.012765	0.002214	8.40001e-09	520647		A	G	0.254	0.027141	0.016547	0.101	520580
rs706819	12	52315923	68.2283	152.011	8.7393e-05	C	T	0.738253	0.018421	0.002154	1.29003e-17	520195		C	T	0.738	-0.052095	0.017433	0.00281002	520580
rs73067080	12	21388829	34.6711	152.011	5.4475e-05	C	T	0.160101	-0.015721	0.002549	7.11001e-10	521589		C	T	0.188	-0.014225	0.019309	0.461	520580
rs7308348	12	122225420	36.7422	152.011	0.000126878	C	T	0.182113	0.015377	0.002468	4.78002e-10	521590		C	T	0.177	-0.012971	0.019072	0.496	520580
rs73201961	12	116830960	62.5888	152.011	0.000160325	C	A	0.089234	0.027169	0.003286	1.44012e-16	521593		C	A	0.0889	-0.03976	0.026409	0.132	520580
rs7971382	12	1079129	33.4515	152.011	0.000177424	A	G	0.373961	0.011735	0.001983	3.34003e-09	518758		A	G	0.358	0.01279	0.016728	0.444	520580
rs7975680	12	101864287	39.3829	152.011	7.09468e-05	C	A	0.60413	0.012577	0.001978	2.12002e-10	520486		C	A	0.594	-0.023866	0.01597	0.135	520580
rs919217	12	108875738	28.1952	152.011	0.000702732	C	T	0.148898	-0.014617	0.002646	3.38003e-08	520638		C	T	0.151	-0.007815	0.021368	0.715	520580
rs9943753	12	109840940	44.2694	152.011	0.000111956	G	A	0.627675	0.013507	0.001953	4.78961e-12	519115		G	A	0.609	0.009529	0.015327	0.534	520580
rs1146933	13	78404049	34.4889	152.011	0.000444691	C	T	0.786362	-0.014028	0.002287	8.87994e-10	521591		C	T	0.794	0.009129	0.018026	0.612999	520580
rs12874404	13	108993494	227.303	152.011	6.02284e-05	G	A	0.055525	-0.064503	0.004124	4.18986e-55	520652		G	A	0.0495	-0.025595	0.035161	0.467	520580
rs138028125	13	28712689	637.104	152.011	0.000222056	G	C	0.03476	0.135387	0.005559	6.19441e-131	517343		G	C	0.0305	-0.002716	0.048598	0.955	520580
rs150042404	13	28656796	39.1888	152.011	6.56497e-05	T	C	0.012654	0.055059	0.009919	2.91998e-08	517305		T	C	0.0132	0.010892	0.072039	0.88	520580
rs17086239	13	28611186	193.579	152.011	6.42159e-05	C	G	0.041159	-0.068559	0.00476	5.45004e-47	521590		C	G	0.0364	0.019327	0.043161	0.654	520580
rs17498743	13	108916149	49.9493	152.011	8.73173e-05	G	T	0.17382	-0.018259	0.002489	2.26986e-13	521592		G	T	0.182	0.026561	0.020428	0.194	520580
rs188175496	13	28595940	213.751	152.011	7.01778e-05	T	C	0.024394	-0.092901	0.006733	2.93022e-43	520119		T	C	0.0244	0.003927	0.051169	0.939	520580
rs1892548	13	41002641	929.817	152.011	0.000165189	C	T	0.654819	-0.062797	0.001987	1e-200	520653		C	T	0.665	0.023807	0.015409	0.122	520580
rs2504209	13	28546766	53.852	152.011	0.00020464	G	A	0.81111	0.018355	0.002421	3.58014e-14	521592		G	A	0.796	-0.043332	0.018595	0.0198002	520580
rs55860328	13	114897534	42.1415	152.011	6.51643e-05	A	G	0.682365	-0.01367	0.002053	2.88005e-11	520193		A	G	0.672	-0.0008	0.016716	0.962	520580
rs58814158	13	110820255	76.4785	152.011	0.000242403	G	T	0.15736	-0.023512	0.002622	3.23966e-19	521593		G	T	0.145	0.03297	0.021027	0.117	520580
rs60699901	13	92009193	50.3147	152.011	0.00797386	C	T	0.118119	0.021517	0.002926	2.02023e-13	521593		C	T	0.118	-0.007552	0.022889	0.741	520580
rs73217470	13	72513420	195.097	152.011	7.61558e-05	G	A	0.046722	0.064788	0.004478	2.11009e-47	521591		G	A	0.0411	0.062026	0.037212	0.0954993	520580
rs76428106	13	28604007	3998.61	152.011	8.2017e-05	C	T	0.013445	0.53552	0.00861	1e-200	521592		C	T	0.0129	0.045604	0.070452	0.517001	520580
rs77733744	13	52344004	29.1095	152.011	6.12959e-05	A	G	0.171887	-0.014026	0.002496	1.96002e-08	519734		A	G	0.174	0.004859	0.019689	0.805	520580
rs9526475	13	48964748	31.3304	152.011	0.000824278	C	T	0.727988	-0.012315	0.002103	4.90004e-09	521592		C	T	0.725	-0.014533	0.017109	0.396	520580
rs9532580	13	41244260	159.836	152.011	0.00010478	C	T	0.263677	-0.028091	0.002128	9.72076e-40	521482		C	T	0.264	0.022937	0.017563	0.192	520580
rs9555596	13	110011839	129.592	152.011	0.000227532	C	T	0.383331	0.022922	0.001929	1.54989e-32	521568		C	T	0.39	0.011881	0.01576	0.451	520580
rs9564870	13	72618818	42.9779	152.011	5.31853e-05	C	A	0.05279	0.03165	0.004584	5.23962e-12	428971		C	A	0.0461	0.119107	0.071568	0.0960993	520580
rs1052484	14	25281444	33.8888	152.011	0.000122958	C	G	0.215829	0.013854	0.002281	1.28e-09	521590		C	G	0.206	0.022085	0.018194	0.225	520580
rs113143864	14	35338344	82.4733	152.011	0.000157311	T	C	0.070781	0.034668	0.003669	3.60994e-21	521584		T	C	0.0669	0.041968	0.028669	0.143	520580
rs11629297	14	103840904	762.533	152.011	0.000188156	G	C	0.732661	0.061045	0.002145	3.7325e-178	521591		G	C	0.705	-0.012671	0.015885	0.425	520580
rs11844354	14	35356986	28.7123	152.011	0.00021435	G	A	0.226227	-0.012539	0.002243	2.32001e-08	521593		G	A	0.228	0.005908	0.017223	0.732	520580
rs12147629	14	75307588	61.391	152.011	0.000172182	G	A	0.31157	0.016563	0.002024	2.90001e-16	521593		G	A	0.323	-0.008965	0.015613	0.565999	520580
rs2038700	14	25461989	398.389	152.011	0.000131142	C	T	0.394192	0.039975	0.001919	2.80996e-96	521588		C	T	0.392	0.020734	0.015621	0.184	520580
rs2063996	14	75820645	31.2882	152.011	0.000457942	C	T	0.625943	-0.011333	0.001949	6.19998e-09	520192		C	T	0.606	-0.015052	0.015215	0.323	520580
rs2239630	14	23589349	615.096	152.011	6.90415e-05	G	A	0.555952	0.048843	0.001897	4.67735e-146	521592		G	A	0.539	0.015351	0.015629	0.326	520580
rs4905043	14	93550009	79.8435	152.011	0.000132806	A	G	0.399537	0.018703	0.002008	1.31009e-20	475634		A	G	0.397	0.01355	0.015657	0.387	520580
rs4983387	14	105268228	32.6675	152.011	0.00011751	A	G	0.899135	0.019449	0.003249	2.19999e-09	476100		A	G	0.899	-0.000966	0.025931	0.97	520580
rs61985545	14	60040825	34.3579	152.011	0.000114951	A	G	0.495161	-0.01149	0.001887	1.17999e-09	520511		A	G	0.502	0.015816	0.014895	0.288	520580
rs1002774	15	42261781	301.797	152.011	0.000173345	A	G	0.111651	-0.053992	0.002985	4.48023e-73	521592		A	G	0.103	-0.008982	0.023863	0.706999	520580
rs11631419	15	86288673	34.7366	152.011	8.82903e-05	T	C	0.572619	-0.01168	0.001894	7.15995e-10	520192		T	C	0.548	0.004433	0.014285	0.756	520580
rs11854390	15	80224817	463.783	152.011	0.000102142	T	C	0.562044	0.04248	0.001892	1.25893e-111	521592		T	C	0.571	0.010861	0.015398	0.481	520580
rs11857609	15	66095270	103.006	152.011	0.000762448	C	T	0.759798	0.023258	0.002198	3.99025e-26	521591		C	T	0.748	-0.009128	0.017876	0.61	520580
rs4886615	15	75131661	74.6492	152.011	0.0022891	G	A	0.724425	-0.018957	0.00212	4.10015e-19	520190		G	A	0.717	0.024579	0.015635	0.116	520580
rs60695341	15	51010271	54.453	152.011	0.000102044	T	C	0.197081	-0.018162	0.00235	1.13999e-14	521560		T	C	0.2	-0.051818	0.018505	0.00510999	520580
rs62011334	15	63837491	34.0177	152.011	0.000196652	G	A	0.355185	0.011932	0.00199	2.1e-09	521593		G	A	0.336	-0.027577	0.015501	0.0752004	520580
rs62018159	15	40397421	38.6965	152.011	0.000311753	A	G	0.209149	0.015004	0.002338	1.42001e-10	519573		A	G	0.205	-0.038754	0.019218	0.0436999	520580
rs6493575	15	53013475	37.0074	152.011	0.000136669	T	C	0.395673	-0.01218	0.00191	1.85999e-10	521587		T	C	0.386	-0.023524	0.015787	0.136	520580
rs7180079	15	64629873	397.99	152.011	0.000131019	G	A	0.876937	0.059435	0.00287	3.41036e-95	521593		G	A	0.876	-0.014123	0.021707	0.515	520580
rs7180804	15	80259074	1196.7	152.011	8.43534e-05	A	G	0.256783	-0.077442	0.002141	1e-200	521587		A	G	0.25	0.030346	0.017602	0.0846993	520580
rs72743796	15	80679076	51.6844	152.011	0.000118384	A	G	0.030784	0.040748	0.005471	9.91973e-14	521591		A	G	0.0267	-0.008827	0.046634	0.85	520580
rs73467599	15	99088453	56.7559	152.011	0.000115254	C	T	0.199459	0.018458	0.002363	5.94977e-15	521590		C	T	0.232	0.007324	0.018176	0.687	520580
rs11644125	16	57058974	94.6712	152.011	9.90805e-05	T	C	0.597948	-0.019445	0.001921	4.73042e-24	520654		T	C	0.593	-0.002222	0.01491	0.882	520580
rs12934481	16	10988396	43.984	152.011	0.000122897	T	G	0.202264	0.016179	0.002344	5.27959e-12	520653		T	G	0.193	-0.028688	0.018408	0.119	520580
rs16940328	16	86076108	156.004	152.011	0.000175181	A	G	0.1123	0.038726	0.003003	5.14991e-38	521588		A	G	0.113	0.011943	0.024457	0.625	520580
rs1967309	16	4065583	122.124	152.011	0.000144347	G	A	0.603077	-0.022132	0.001924	1.42988e-30	520655		G	A	0.609	0.014097	0.016049	0.38	520580
rs205422	16	28076858	36.023	152.011	0.000441564	C	T	0.697421	0.012805	0.002092	9.49008e-10	520509		C	T	0.692	0.012825	0.01617	0.428	520580
rs2176777	16	86012521	474.388	152.011	5.47779e-05	C	G	0.812825	0.054647	0.002429	5.52077e-112	521594		C	G	0.816	0.001416	0.018127	0.938	520580
rs34746889	16	67221444	60.1407	152.011	0.000133557	C	G	0.017439	-0.058229	0.007327	1.99986e-15	517523		C	G	0.0146	-0.075769	0.066812	0.257	520580
rs36026517	16	74597758	46.2317	152.011	0.00048691	C	G	0.198672	-0.016699	0.002341	1.02e-12	520649		C	G	0.196	-0.001031	0.018508	0.956	520580
rs391023	16	85927814	1395.1	152.011	6.64678e-05	T	C	0.366325	-0.075903	0.001942	1e-200	520192		T	C	0.363	-0.015456	0.015348	0.314	520580
rs7185007	16	30927509	53.2302	152.011	7.04381e-05	T	C	0.240169	-0.016721	0.002191	2.39994e-14	521587		T	C	0.246	0.023281	0.016325	0.154	520580
rs7196129	16	30471109	162.652	152.011	7.84044e-05	C	T	0.530279	0.025016	0.001905	2.45019e-39	521573		C	T	0.526	0.026799	0.015221	0.0782997	520580
rs72805138	16	85858558	75.3004	152.011	0.0011101	A	G	0.090934	0.029548	0.003399	3.69999e-18	521589		A	G	0.0856	-0.022596	0.029313	0.441	520580
rs731707	16	85980968	578.106	152.011	0.000119982	C	T	0.489214	0.04713	0.001913	5.30884e-134	520192		C	T	0.512	0.012594	0.014493	0.385	520580
rs8049116	16	4150530	57.4948	152.011	9.0992e-05	T	C	0.118269	0.022989	0.002903	2.52e-15	521561		T	C	0.119	0.005911	0.023438	0.801	520580
rs1016680	17	35874385	157.3	152.011	0.000373904	C	A	0.63682	-0.02553	0.001951	4.31023e-39	521591		C	A	0.645	0.001561	0.01593	0.922	520580
rs11655888	17	79389411	28.1803	152.011	0.000108802	T	C	0.180123	-0.014142	0.002545	2.83002e-08	477037		T	C	0.197	-0.026285	0.020293	0.195	520580
rs118083884	17	16522922	145.699	152.011	6.08763e-05	A	G	0.016672	-0.096502	0.008517	1.00995e-29	477020		A	G	0.0146	-0.033541	0.066777	0.615	520580
rs12941356	17	17716531	70.0076	152.011	9.76391e-05	G	A	0.588457	-0.017387	0.001989	2.45019e-18	478051		G	A	0.579	-0.016342	0.015561	0.294	520580
rs1594541	17	32654403	40.6213	152.011	0.000156022	C	T	0.195904	0.015743	0.002369	3.12033e-11	520194		C	T	0.189	0.007457	0.017754	0.674	520580
rs16978176	17	72761242	166.608	152.011	0.000109249	C	T	0.465252	-0.025359	0.001908	2.89001e-40	520508		C	T	0.467	0.012026	0.015794	0.446	520580
rs1869365	17	40293865	81.6338	152.011	0.00014904	C	T	0.231166	0.020982	0.002226	4.54046e-21	521583		C	T	0.233	0.044723	0.016602	0.00705992	520580
rs2084312	17	72695211	236.363	152.011	9.88814e-05	T	C	0.800313	0.037684	0.002351	8.97016e-58	520512		T	C	0.788	-0.046752	0.019511	0.0166001	520580
rs2665405	17	57875292	381.122	152.011	0.000126195	A	G	0.548346	0.038394	0.001876	5.37032e-93	521592		A	G	0.546	-0.01527	0.01446	0.291	520580
rs34097845	17	56358429	556.274	152.011	9.44429e-05	T	C	0.05601	-0.100554	0.00424	2.99226e-124	519714		T	C	0.0574	-0.097298	0.037866	0.0102	520580
rs4411554	17	1319765	33.6309	152.011	6.58676e-05	G	C	0.714191	0.012567	0.002108	2.58e-09	521590		G	C	0.703	0.037691	0.01718	0.0282001	520580
rs62057793	17	25856325	39.2685	152.011	0.000243091	A	G	0.111608	-0.019484	0.002995	8.00018e-11	521588		A	G	0.111	-0.027161	0.02343	0.246	520580
rs71368117	17	27329227	46.0515	152.011	0.000117794	C	T	0.086908	-0.023586	0.003497	1.58016e-11	521548		C	T	0.0855	-0.064066	0.028683	0.0255	520580
rs745570	17	77781725	47.0049	152.011	8.08135e-05	G	A	0.513574	0.014068	0.001948	5.38022e-13	475322		G	A	0.512	0.01325	0.015341	0.388	520580
rs8077619	17	68141181	43.7483	152.011	8.24271e-05	A	T	0.132816	-0.019081	0.002765	5.39014e-12	521594		A	T	0.128	-0.012687	0.022804	0.578	520580
rs9898876	17	7526962	51.1198	152.011	0.000369074	T	G	0.197491	0.017631	0.002367	9.89008e-14	518761		T	G	0.182	-0.037559	0.018103	0.0379997	520580
rs9915112	17	2007826	119.108	152.011	0.000154317	G	A	0.203142	-0.026556	0.002328	4.21017e-30	521564		G	A	0.211	0.014986	0.017876	0.402	520580
rs10460159	18	60996360	63.5141	152.011	0.000623645	C	T	0.428951	-0.015786	0.001899	9.88098e-17	520192		C	T	0.435	0.022611	0.014633	0.122	520580
rs11082397	18	42094299	40.9968	152.011	5.55804e-05	G	T	0.128716	0.018719	0.002766	1.35988e-11	521591		G	T	0.128	0.015348	0.022032	0.486	520580
rs12327253	18	20719164	68.4138	152.011	7.31636e-05	G	A	0.293564	0.017782	0.002112	4.05042e-17	521581		G	A	0.294	-0.006964	0.016518	0.673	520580
rs17758695	18	60920854	346.858	152.011	5.9163e-05	T	C	0.028765	-0.109272	0.005762	3.89045e-80	519549		T	C	0.0328	-0.0394	0.049401	0.425	520580
rs2007483	18	77476131	138.57	152.011	8.21587e-05	A	T	0.382309	-0.023714	0.001934	1.63005e-34	521591		A	T	0.391	-0.012617	0.015755	0.423	520580
rs2013605	18	19726151	31.6491	152.011	0.000234359	T	G	0.102362	0.018187	0.003113	5.26999e-09	520649		T	G	0.103	0.033318	0.02515	0.185	520580
rs238136	18	3448755	43.8818	152.011	0.00760788	G	A	0.250043	-0.014997	0.002226	1.67996e-11	520187		G	A	0.245	-0.051318	0.020042	0.0105	520580
rs2846573	18	841779	27.574	152.011	5.60055e-05	T	C	0.351779	-0.010792	0.001972	4.51004e-08	519100		T	C	0.366	0.027573	0.016398	0.0927001	520580
rs3177609	18	74071078	72.6862	152.011	0.000554021	C	T	0.077556	0.031206	0.003521	8.26038e-19	521593		C	T	0.0789	0.082881	0.029015	0.00427996	520580
rs718515	18	43856297	102.591	152.011	0.00028216	A	G	0.552238	-0.019941	0.001891	5.65979e-26	521591		A	G	0.555	0.022443	0.015548	0.149	520580
rs72970406	18	33119155	28.5733	152.011	6.12092e-05	G	A	0.087376	-0.018533	0.00335	3.23996e-08	521594		G	A	0.0826	0.032969	0.026769	0.218	520580
rs745822	18	48142822	65.7118	152.011	0.000142219	G	T	0.375667	0.016402	0.001942	3.16009e-17	520652		G	T	0.355	-0.038298	0.015947	0.0163001	520580
rs954954	18	60902328	82.2521	152.011	8.04081e-05	C	A	0.105169	-0.028982	0.003072	4.19952e-21	520193		C	A	0.108	-0.038419	0.025014	0.125	520580
rs9963693	18	45599257	35.6094	152.011	6.14428e-05	C	T	0.260621	0.013323	0.002145	5.39002e-10	520506		C	T	0.273	-0.02946	0.017412	0.0907006	520580
rs10403909	19	1008358	65.8851	152.011	0.000145163	G	A	0.724302	0.018742	0.002204	1.94984e-17	469584		G	A	0.724	-0.025603	0.018171	0.159	520580
rs10409752	19	6297374	28.8879	152.011	0.000344123	G	T	0.794453	0.013022	0.002383	4.74002e-08	521589		G	T	0.793	0.03881	0.019498	0.0464997	520580
rs10420703	19	33758488	50.0345	152.011	0.000113097	C	T	0.808132	0.018408	0.00249	1.49005e-13	476099		C	T	0.816	-0.016353	0.020031	0.414	520580
rs11086102	19	18398628	219.096	152.011	5.29038e-05	C	G	0.632941	0.031397	0.002021	2.25996e-54	478115		C	G	0.64	-0.022152	0.014605	0.129	520580
rs12461422	19	3167542	49.728	152.011	9.88087e-05	T	C	0.283017	-0.016008	0.002202	3.76964e-13	478115		T	C	0.296	-0.030117	0.01861	0.106	520580
rs143273199	19	45744552	892.211	152.011	0.000207551	C	T	0.259095	-0.066784	0.002145	1e-200	520150		C	T	0.265	-0.002926	0.01724	0.865	520580
rs149287489	19	54295392	76.1522	152.011	0.000103104	G	A	0.078545	-0.031801	0.003703	9.36052e-18	520135		G	A	0.0785	0.031756	0.033803	0.347	520580
rs413141	19	6675989	228.955	152.011	0.000241055	G	A	0.862523	0.043013	0.002764	1.42004e-54	521593		G	A	0.837	0.020876	0.020571	0.31	520580
rs4577206	19	47545719	40.4727	152.011	5.32994e-05	T	C	0.88902	-0.020765	0.003177	6.4998e-11	475639		T	C	0.88	-0.047365	0.025299	0.0611998	520580
rs56344893	19	44282529	480.009	152.011	6.44798e-05	A	C	0.372987	-0.044337	0.00195	2.11836e-114	521577		A	C	0.368	-0.002151	0.015142	0.887	520580
rs571497	19	7827830	107.74	152.011	7.56601e-05	A	G	0.154612	-0.028174	0.002628	8.93923e-27	519115		A	G	0.146	-0.01868	0.021794	0.391	520580
rs62143205	19	54325353	319.911	152.011	0.000128808	A	G	0.104321	-0.057574	0.003245	2.18022e-70	516125		A	G	0.104	-0.031473	0.027347	0.25	520580
rs7249692	19	19670688	68.3471	152.011	0.000419979	C	T	0.670676	-0.017222	0.002004	8.8308e-18	521593		C	T	0.691	0.002659	0.015952	0.868	520580
rs72987040	19	3251116	69.6711	152.011	6.05196e-05	A	C	0.124193	-0.024778	0.002838	2.71019e-18	521589		A	C	0.132	-0.008092	0.024186	0.737999	520580
rs74259566	19	42735177	77.7497	152.011	5.95096e-05	G	C	0.100542	0.028706	0.003145	7.50931e-20	521593		G	C	0.0887	0.021475	0.026344	0.415	520580
rs76427287	19	837190	109.537	152.011	0.000110224	C	T	0.254121	0.024864	0.002345	3.04018e-26	467281		C	T	0.257	0.059089	0.032561	0.0696001	520580
rs79407714	19	33745290	115.279	152.011	8.38675e-05	A	G	0.030003	-0.064354	0.005795	1.27997e-28	478114		A	G	0.027	0.031841	0.048881	0.515	520580
rs79939614	19	3386359	28.8635	152.011	7.1566e-05	T	C	0.645986	0.011503	0.002104	4.70002e-08	476901		T	C	0.644	0.002822	0.019069	0.882	520580
rs12480462	20	31065178	216.651	152.011	0.000130957	T	C	0.31601	-0.030991	0.00203	1.44012e-52	521591		T	C	0.346	-0.028507	0.01533	0.0628999	520580
rs12480732	20	31191015	587.693	152.011	0.000718504	T	C	0.257776	0.054282	0.002188	8.57038e-136	520647		T	C	0.256	-0.022468	0.017438	0.198	520580
rs17196752	20	48887268	841.711	152.011	0.000109996	T	C	0.189945	-0.072454	0.002408	8.09096e-199	520194		T	C	0.197	0.003733	0.018944	0.844	520580
rs2295481	20	61574727	39.8884	152.011	0.000463735	T	C	0.207397	-0.015251	0.002338	7.1499e-11	521591		T	C	0.208	-0.002542	0.018335	0.89	520580
rs2327028	20	8140925	32.6159	152.011	5.41523e-05	T	C	0.474846	-0.011197	0.001883	2.80001e-09	521592		T	C	0.476	0.009117	0.015336	0.552	520580
rs34600126	20	1597433	88.9103	152.011	6.89072e-05	T	G	0.217724	0.022368	0.002266	6.02976e-23	521590		T	G	0.214	-0.019227	0.016879	0.255	520580
rs4142441	20	42839620	128.704	152.011	6.89171e-05	G	A	0.151573	0.031012	0.002648	1.22011e-31	520187		G	A	0.151	0.006753	0.020261	0.738999	520580
rs4810832	20	47226433	36.6346	152.011	0.000179044	A	G	0.325034	0.012663	0.002027	4.34e-10	520653		A	G	0.309	-0.015102	0.0161	0.348	520580
rs4813619	20	2815715	70.8299	152.011	0.000167474	T	G	0.510832	0.016505	0.001902	4.24033e-18	520190		T	G	0.521	-0.040129	0.015464	0.00945998	520580
rs6044081	20	16513342	28.7511	152.011	0.00026223	G	A	0.758074	0.012275	0.002186	2e-08	520193		G	A	0.764	0.006825	0.017141	0.69	520580
rs6055955	20	8604181	218.559	152.011	6.93478e-05	T	C	0.508474	-0.028986	0.001876	8.71967e-54	520194		T	C	0.503	0.030816	0.015311	0.0441001	520580
rs6120950	20	30225070	63.19	152.011	0.000395385	T	C	0.202811	-0.019355	0.002341	1.45011e-16	521589		T	C	0.215	0.004148	0.018156	0.819	520580
rs628965	20	3649713	38.7751	152.011	0.000205011	G	A	0.630893	-0.012645	0.001982	1.84001e-10	520651		G	A	0.626	-0.004674	0.015217	0.759	520580
rs6512627	20	48967591	366.796	152.011	0.000118685	A	G	0.19363	-0.047438	0.002378	1.83021e-88	521592		A	G	0.187	-0.009662	0.018915	0.609	520580
rs932641	20	38567137	35.9489	152.011	6.00636e-05	A	G	0.251475	-0.01353	0.002174	4.98999e-10	521592		A	G	0.236	0.023107	0.01786	0.196	520580
rs932905	20	48796131	93.1525	152.011	0.000306411	A	G	0.28178	0.021032	0.002083	6.10942e-24	520187		A	G	0.297	-0.003925	0.016132	0.808	520580
rs1997577	21	16371102	119.636	152.011	0.000158094	T	A	0.154954	-0.029591	0.002601	5.79963e-30	521593		T	A	0.159	-0.017485	0.021074	0.407	520580
rs2834670	21	36280376	109.753	152.011	0.000248405	G	A	0.176408	0.026935	0.002965	1.10994e-19	520515		G	A	0.17	-0.032554	0.022117	0.141	520580
rs2836220	21	39600499	30.1813	152.011	0.000100179	C	A	0.338458	-0.011367	0.001982	1.01e-08	521592		C	A	0.377	0.000775	0.016066	0.962	520580
rs35068491	21	36238307	36.6987	152.011	0.000219172	C	T	0.20924	0.014581	0.00235	5.68002e-10	521588		C	T	0.2	-0.05899	0.019454	0.00243002	520580
rs57221391	21	16583936	34.4672	152.011	0.000109256	G	T	0.07144	-0.022337	0.003693	1.51001e-09	520653		G	T	0.0686	-0.006378	0.028635	0.824	520580
rs73203055	21	36407530	47.4647	152.011	5.77207e-05	G	C	0.072008	-0.026093	0.003673	1.26999e-12	521591		G	C	0.0803	0.04863	0.027917	0.0815004	520580
rs139271	22	39487595	60.2019	152.011	0.000112173	C	T	0.44222	-0.015295	0.001907	1.10994e-15	521593		C	T	0.457	0.015397	0.015162	0.31	520580
rs146474125	22	31493622	29.0867	152.011	8.54778e-05	A	G	0.040528	-0.026777	0.004828	2.98999e-08	521592		A	G	0.0459	0.064458	0.035766	0.0715007	520580
rs146681239	22	50767407	33.017	152.011	0.000146516	C	T	0.399438	-0.011997	0.001999	2.01002e-09	478109		C	T	0.394	0.008101	0.016181	0.617	520580
rs1468488	22	17590744	218.615	152.011	0.000215013	C	T	0.272855	0.032537	0.002139	3.3597e-52	520190		C	T	0.271	-0.00122	0.015783	0.938	520580
rs34505104	22	24624609	242.983	152.011	9.85329e-05	G	A	0.305345	-0.033131	0.002083	6.3797e-57	521575		G	A	0.299	-0.021947	0.016421	0.181	520580
rs41409548	22	17579495	317.258	152.011	0.000228316	A	G	0.033848	-0.096493	0.005685	1.49005e-64	520655		A	G	0.0314	0.025943	0.046834	0.58	520580
rs47341	22	43560763	220.114	152.011	8.52717e-05	T	C	0.396	0.031081	0.001997	1.46016e-54	476098		T	C	0.389	0.000778	0.015871	0.961	520580
rs739241	22	50052921	81.3914	152.011	6.84086e-05	A	G	0.606788	0.018082	0.001948	1.71989e-20	521586		A	G	0.615	0.020812	0.015895	0.19	520580
rs9625746	22	29637658	114.339	152.011	0.0001183	C	G	0.412737	-0.021263	0.001942	7.41993e-28	521572		C	G	0.391	0.010168	0.015173	0.503	520580

## Sheet: Table S6
Supplement Table 6 Association of Neutrophil cell count with Type 1 diabetes GWAS dataset
SNP	chr	pos	F statistics	F_Mean	R2	Exposure								Outcome
						effect allele	other allele	eaf	beta	se	pval	samplesize		effect allele	other allele	eaf	beta	se	pval	samplesize
rs10864368	1	8918313	145.664	94.325	5.76682e-05	C	T	0.502691	0.023683	0.001914	4.00959e-35	519281		C	T	0.507	-0.010462	0.015186	0.490999	520580
rs10917107	1	22329414	11.2346	94.325	0.00011325	A	G	0.687344	-0.007112	0.001245	1.13999e-08	516769		A	G	0.684	-0.021283	0.016684	0.202	520580
rs112203773	1	27019131	11.1961	94.325	9.36405e-05	A	C	0.082773	-0.011916	0.002062	7.69999e-09	519283		A	C	0.0813	-0.016957	0.028151	0.547	520580
rs1135172	1	11301714	29.7488	94.325	8.14625e-05	G	A	0.729972	0.012078	0.002164	2.45997e-08	517263		G	A	0.733	0.011113	0.017436	0.524	520580
rs114427170	1	159240076	37.3568	94.325	0.000137612	A	G	0.036578	0.031948	0.005372	2.81002e-09	519262		A	G	0.0405	0.007286	0.041372	0.86	520580
rs11580229	1	227210820	138.686	94.325	0.000160898	A	G	0.46164	-0.023208	0.002028	2.75994e-30	517887		A	G	0.443	-0.010842	0.014661	0.46	520580
rs116631966	1	93229909	40.685	94.325	0.000273491	A	G	0.02482	0.040344	0.006236	1.02e-10	516330		A	G	0.0218	-0.068172	0.048508	0.16	520580
rs12118277	1	56609296	52.4972	94.325	0.000103438	T	C	0.351878	0.014887	0.002004	1.15001e-13	519279		T	C	0.338	-0.02871	0.014831	0.0529005	520580
rs16843353	1	198543418	36.7595	94.325	5.96857e-05	C	G	0.030427	-0.035874	0.005849	8.83995e-10	484071		C	G	0.0311	-0.054585	0.041093	0.184	520580
rs17440390	1	67190563	31.0364	94.325	6.16468e-05	T	C	0.126191	0.016462	0.002896	1.34999e-08	519287		T	C	0.124	-0.031245	0.021587	0.148	520580
rs17728	1	205241659	48.4285	94.325	0.000863664	C	T	0.909008	0.023764	0.003344	1.22999e-12	518349		C	T	0.911	-0.057973	0.026357	0.0277997	520580
rs1886654	1	236105910	342.111	94.325	6.01885e-05	C	T	0.892013	-0.058459	0.003081	3.07964e-80	519287		C	T	0.897	-0.059408	0.025045	0.0176999	520580
rs2312675	1	166922533	68.3252	94.325	0.000114102	C	T	0.211949	-0.019845	0.002343	2.60976e-17	519287		C	T	0.205	-0.01308	0.017927	0.466	520580
rs2808519	1	200361914	52.0755	94.325	0.000119273	T	G	0.737582	0.016109	0.002179	1.50003e-13	518347		T	G	0.752	0.005406	0.01649	0.743	520580
rs284317	1	10731625	43.8506	94.325	0.000192204	G	A	0.495955	0.01361	0.002018	1.59993e-11	473456		G	A	0.519	-0.040575	0.016161	0.0121001	520580
rs3014874	1	153337943	29.6905	94.325	0.000280434	A	G	0.265115	0.012124	0.002182	2.81002e-08	518345		A	G	0.261	-0.001856	0.017308	0.915	520580
rs301817	1	8503379	49.9597	94.325	5.92759e-05	A	C	0.583346	-0.014068	0.001952	5.88979e-13	519258		A	C	0.604	-0.048383	0.014733	0.00102	520580
rs34599082	1	159175494	411.742	94.325	2.17397e-05	T	C	0.013435	-0.173021	0.008416	7.26942e-94	518431		T	C	0.0118	-0.072394	0.071209	0.309	520580
rs34990593	1	169733867	31.1245	94.325	7.17871e-05	C	T	0.188767	0.013989	0.002448	1.13e-08	519282		C	T	0.203	0.058748	0.018155	0.00121001	520580
rs35020138	1	247570221	70.4308	94.325	0.0002926	C	T	0.675273	-0.017619	0.002063	1.42004e-17	517267		C	T	0.674	0.010588	0.015548	0.496	520580
rs35915186	1	224654623	103.645	94.325	6.85126e-05	C	T	0.215051	0.024312	0.002345	3.67029e-25	519287		C	T	0.216	-0.030528	0.018176	0.0929994	520580
rs3754224	1	43423622	57.1957	94.325	0.000461237	C	T	0.270043	-0.016714	0.002194	2.70023e-14	519274		C	T	0.28	0.005363	0.017164	0.755	520580
rs3762297	1	31231680	88.5708	94.325	0.000147998	T	C	0.183345	0.023896	0.002522	2.83009e-21	517881		T	C	0.189	0.037193	0.019897	0.0615999	520580
rs3843301	1	161614401	85.9043	94.325	0.000158933	G	T	0.364763	-0.018912	0.002076	8.69961e-20	518195		G	T	0.37	-0.00842	0.01521	0.58	520580
rs41272536	1	183440531	53.8153	94.325	6.08488e-05	G	A	0.046043	-0.03588	0.004892	2.33024e-13	475807		G	A	0.044	0.066072	0.034039	0.0522998	520580
rs41313381	1	79411968	105.256	94.325	0.000281726	A	C	0.030511	0.058668	0.005486	1.16011e-26	516808		A	C	0.028	-0.0202	0.046259	0.662	520580
rs4844622	1	208034329	103.658	94.325	2.15604e-05	T	C	0.240327	-0.023379	0.002236	1.44012e-25	519288		T	C	0.238	0.016169	0.016747	0.334	520580
rs486650	1	234819885	49.7886	94.325	5.75089e-05	T	C	0.469271	-0.013892	0.001923	5.19039e-13	517885		T	C	0.46	0.0079	0.015332	0.606001	520580
rs4925756	1	248048016	37.3526	94.325	0.000581412	T	C	0.691891	-0.013002	0.002091	5.13996e-10	518202		T	C	0.7	-0.038038	0.017018	0.0253998	520580
rs520910	1	156108048	32.5216	94.325	7.19373e-05	C	T	0.066787	-0.022414	0.003861	6.62995e-09	519284		C	T	0.0612	-0.02085	0.029114	0.474	520580
rs55851397	1	108761014	36.9287	94.325	0.000267721	A	C	0.364781	0.012404	0.002038	1.17999e-09	517875		A	C	0.37	-0.006526	0.015446	0.673	520580
rs55873273	1	36972428	71.5933	94.325	8.0052e-05	C	T	0.020243	0.058951	0.006827	6.24022e-18	519288		C	T	0.0199	0.090591	0.055878	0.105	520580
rs56188865	1	247606276	182.538	94.325	0.000111112	C	T	0.373715	-0.027427	0.001984	1.93019e-43	518206		C	T	0.368	-0.024102	0.015896	0.129	520580
rs60124939	1	174075302	47.8384	94.325	9.29325e-05	T	C	0.176181	-0.017814	0.002517	1.51985e-12	519272		T	C	0.169	0.005333	0.018703	0.776	520580
rs6678033	1	66077624	439.719	94.325	9.66263e-05	A	G	0.367919	-0.042708	0.001986	1.45881e-102	517887		A	G	0.388	-0.021641	0.014639	0.139	520580
rs68002561	1	149880863	35.2107	94.325	7.87906e-05	G	A	0.091374	0.020207	0.003384	2.43002e-09	519284		G	A	0.0848	-0.060987	0.029433	0.0383001	520580
rs694180	1	111726213	82.3947	94.325	0.000127745	G	A	0.656276	0.018797	0.002017	1.23994e-20	516807		G	A	0.658	-0.033105	0.0157	0.0350002	520580
rs74076327	1	56979431	66.8559	94.325	0.00091791	C	T	0.044994	-0.038703	0.004641	7.85055e-17	519285		C	T	0.0395	-0.007515	0.03967	0.85	520580
rs7555995	1	150212707	46.989	94.325	9.78706e-05	G	C	0.284874	-0.014902	0.002132	2.86022e-12	519283		G	C	0.277	-0.03279	0.01723	0.0569994	520580
rs1047891	2	211540507	83.4144	94.325	7.84303e-05	A	C	0.315122	-0.019307	0.002064	8.79023e-21	518348		A	C	0.316	0.010645	0.01613	0.509	520580
rs114050631	2	219020958	298.142	94.325	6.5277e-05	T	C	0.011126	-0.16255	0.010051	8.73977e-59	512494		T	C	0.0124	0.057908	0.073441	0.43	520580
rs116447416	2	37501547	48.2628	94.325	7.67192e-05	G	A	0.035073	-0.037054	0.005232	1.46994e-12	519286		G	A	0.0331	0.034147	0.038338	0.373	520580
rs11683933	2	127886955	50.7358	94.325	0.000204827	A	C	0.055134	0.030649	0.004249	5.72005e-13	518348		A	C	0.049	0.018924	0.034687	0.585	520580
rs11689257	2	162958353	40.6571	94.325	7.64897e-05	A	G	0.069886	-0.024562	0.00388	2.50998e-10	518346		A	G	0.074	0.038528	0.027256	0.157	520580
rs11690365	2	220018090	33.7677	94.325	9.8608e-05	G	T	0.63957	0.011899	0.002008	3.21004e-09	517267		G	T	0.653	0.034573	0.016182	0.0326002	520580
rs11691193	2	111854524	39.7349	94.325	0.000299163	T	C	0.217738	0.015007	0.002371	2.52e-10	517888		T	C	0.216	0.003992	0.017003	0.814	520580
rs11894199	2	128543369	30.0332	94.325	0.000146828	A	C	0.387646	0.011047	0.001969	2.07e-08	518349		A	C	0.368	0.000104	0.014636	0.994	520580
rs12328347	2	43351269	62.905	94.325	8.80995e-05	G	T	0.372663	-0.016095	0.001997	7.97076e-16	519284		G	T	0.375	0.006844	0.014401	0.635	520580
rs1260326	2	27730940	262.444	94.325	6.004e-05	C	T	0.602032	-0.032512	0.001958	6.91035e-62	517885		C	T	0.615	0.014052	0.014306	0.326	520580
rs13392977	2	192514856	42.2044	94.325	5.79371e-05	A	G	0.053967	0.028237	0.004266	3.72992e-11	518349		A	G	0.0492	-0.070401	0.035967	0.0503002	520580
rs14243	2	234115739	28.7915	94.325	0.000164962	G	A	0.210721	0.013507	0.00247	4.66004e-08	474409		G	A	0.201	-0.037473	0.018896	0.0474002	520580
rs17026212	2	85551696	73.4618	94.325	0.00010923	G	T	0.512906	-0.016843	0.001917	1.61994e-18	518182		G	T	0.525	-0.012642	0.014023	0.367	520580
rs188653407	2	160671563	60.7285	94.325	0.000101087	G	C	0.022861	-0.051211	0.00647	2.57988e-15	518245		G	C	0.0232	0.017233	0.05397	0.749	520580
rs2052249	2	202665227	31.2553	94.325	9.42538e-05	A	C	0.250937	-0.01267	0.002223	1.23001e-08	517884		A	C	0.25	-0.047655	0.017079	0.00526999	520580
rs2421200	2	61711815	109.324	94.325	6.21463e-05	T	G	0.486641	-0.020525	0.001917	1.02991e-26	519279		T	G	0.504	0.040945	0.013915	0.00326002	520580
rs2632372	2	169717541	114.117	94.325	0.000121124	C	T	0.503861	-0.020982	0.001915	6.68036e-28	518345		C	T	0.497	0.004751	0.014866	0.749	520580
rs2729707	2	160687231	185.364	94.325	8.54067e-05	G	A	0.830755	-0.035655	0.002553	2.67979e-44	518337		G	A	0.821	0.022008	0.019114	0.25	520580
rs354703	2	143883952	54.6431	94.325	0.000124278	C	T	0.593464	0.01478	0.001954	4.08037e-14	518345		C	T	0.598	0.020851	0.015049	0.166	520580
rs35789178	2	102603925	50.6641	94.325	6.20477e-05	G	T	0.186171	0.017959	0.002466	3.41036e-13	518346		G	T	0.18	0.006752	0.018076	0.709	520580
rs3856364	2	145477217	45.9435	94.325	0.000106029	G	C	0.679714	0.014282	0.002069	5.27959e-12	517267		G	C	0.67	0.008241	0.016413	0.616	520580
rs4074882	2	237780727	154.933	94.325	9.20734e-05	C	T	0.741751	0.02794	0.002198	5.61048e-37	517889		C	T	0.765	0.009545	0.017761	0.590999	520580
rs4632345	2	16702654	33.6839	94.325	6.53284e-05	A	G	0.677982	-0.012199	0.00206	3.23996e-09	518345		A	G	0.671	-0.015493	0.01639	0.345	520580
rs55729107	2	232582085	55.4969	94.325	8.0336e-05	G	A	0.225567	-0.017505	0.002341	7.87046e-14	518335		G	A	0.222	0.031512	0.017149	0.0660998	520580
rs62189859	2	182254087	37.9208	94.325	0.000278299	C	T	0.244372	0.014074	0.002232	2.95999e-10	518349		C	T	0.249	-0.02059	0.016256	0.205	520580
rs6432335	2	12928971	38.2322	94.325	9.36106e-05	G	T	0.451562	0.012236	0.001931	2.42003e-10	515519		G	T	0.472	-0.016571	0.014815	0.263	520580
rs6723009	2	42474615	30.5983	94.325	0.000506507	C	T	0.717442	0.012066	0.002153	2.15001e-08	518349		C	T	0.711	-0.013527	0.017021	0.427	520580
rs6731993	2	65642097	130.991	94.325	6.48022e-05	T	A	0.408305	0.022846	0.001961	2.45019e-31	519280		T	A	0.394	0.017067	0.01431	0.233	520580
rs6734238	2	113841030	386.339	94.325	9.41716e-05	G	A	0.40298	0.03936	0.00195	1.58016e-90	517886		G	A	0.381	-0.010723	0.014496	0.459	520580
rs6740847	2	182308352	120.615	94.325	5.97706e-05	G	A	0.562056	0.021748	0.00194	3.95003e-29	517889		G	A	0.572	0.022516	0.014758	0.127	520580
rs72789923	2	24394504	92.3679	94.325	0.000224852	C	A	0.307359	0.020456	0.002076	6.95024e-23	518346		C	A	0.299	-0.037859	0.015852	0.0169001	520580
rs75475627	2	54787592	80.3032	94.325	5.50637e-05	G	C	0.076758	0.033029	0.00369	3.76011e-19	519287		G	C	0.0783	-0.034564	0.028424	0.224	520580
rs7575465	2	27291661	41.5433	94.325	0.000148611	A	G	0.553396	-0.012733	0.001942	5.70953e-11	518344		A	G	0.565	0.009955	0.014818	0.502	520580
rs7590263	2	28645802	35.5688	94.325	0.000179166	T	C	0.496568	0.01172	0.001946	1.75999e-09	517888		T	C	0.499	-0.042211	0.01403	0.00261999	520580
rs77552263	2	43786818	176.045	94.325	9.20232e-05	A	G	0.077954	0.048554	0.00358	7.18952e-42	519287		A	G	0.0691	-0.081952	0.027207	0.00259	520580
rs79047930	2	220165527	38.9778	94.325	0.000262344	T	C	0.014695	0.053423	0.008352	1.63999e-10	471581		T	C	0.0135	-0.015729	0.063575	0.805	520580
rs796056	2	101735276	121.424	94.325	8.14145e-05	C	A	0.62431	0.022344	0.001977	1.42988e-29	518348		C	A	0.64	0.020153	0.015089	0.182	520580
rs10049210	3	156797373	58.8019	94.325	0.000109991	C	T	0.403384	0.015339	0.001971	7.5405e-15	519166		C	T	0.383	-0.018527	0.015307	0.226	520580
rs11712552	3	140957762	106.383	94.325	0.000226719	G	A	0.126219	0.030473	0.002893	6.4506e-26	519274		G	A	0.123	-0.002292	0.023219	0.921	520580
rs11716015	3	169320058	39.6161	94.325	0.00247297	T	C	0.635724	-0.012851	0.001992	1.16001e-10	517889		T	C	0.647	-0.009696	0.015429	0.53	520580
rs11721064	3	98408826	51.2103	94.325	5.8958e-05	T	G	0.609084	0.01439	0.001974	3.22033e-13	519283		T	G	0.62	-0.026558	0.015799	0.0928004	520580
rs12487658	3	71528943	47.6305	94.325	6.00749e-05	T	C	0.801636	0.017015	0.002418	2.06016e-12	517265		T	C	0.808	0.017864	0.019349	0.356	520580
rs1366045	3	42909050	117.757	94.325	6.28777e-05	C	T	0.38497	-0.021881	0.001969	1.20005e-28	519283		C	T	0.376	-0.015133	0.014891	0.31	520580
rs2046934	3	151057642	34.0243	94.325	6.58468e-05	A	G	0.82324	0.015004	0.002487	1.66001e-09	519288		A	G	0.823	-0.023348	0.019915	0.241	520580
rs2734031	3	128301390	395.963	94.325	0.000198671	C	T	0.907968	-0.067521	0.003335	4.20049e-91	519288		C	T	0.911	-0.042745	0.026508	0.107	520580
rs3749440	3	183702089	72.9791	94.325	6.06857e-05	G	A	0.372369	0.017362	0.001984	2.19989e-18	517883		G	A	0.353	0.003445	0.01546	0.824	520580
rs56174170	3	184091881	35.2654	94.325	0.0001023	C	T	0.139347	0.016826	0.002805	2.04e-09	519283		C	T	0.13	0.01942	0.023424	0.407	520580
rs56217149	3	12962914	36.9187	94.325	0.000152389	A	G	0.150714	0.017409	0.002789	4.45e-10	475805		A	G	0.157	-0.008006	0.021468	0.709	520580
rs58605236	3	119697032	46.9322	94.325	0.000137819	A	T	0.373119	-0.013899	0.001984	2.52988e-12	519283		A	T	0.372	-0.012243	0.014837	0.409	520580
rs59519784	3	186202997	34.6729	94.325	7.37358e-05	A	G	0.410141	0.011747	0.001953	1.84999e-09	519275		A	G	0.412	0.007325	0.015612	0.639	520580
rs6414435	3	47121140	73.2893	94.325	0.000107239	G	A	0.591762	0.01709	0.002039	5.57057e-17	519286		G	A	0.595	-0.008679	0.014449	0.548001	520580
rs6764912	3	128372487	87.6495	94.325	8.53149e-05	A	G	0.065313	-0.037245	0.004039	3.13979e-20	517423		A	G	0.0712	0.009195	0.030911	0.766	520580
rs6779340	3	58033701	53.8428	94.325	8.45889e-05	G	C	0.336877	-0.015247	0.002042	8.6896e-14	518346		G	C	0.327	0.016322	0.015181	0.282	520580
rs7639292	3	107295665	72.3692	94.325	6.80412e-05	T	C	0.169103	-0.022268	0.00257	4.82948e-18	519283		T	C	0.159	-0.021393	0.018974	0.26	520580
rs789858	3	194405966	48.8255	94.325	8.60212e-05	T	C	0.403723	0.013974	0.001961	1.07004e-12	519284		T	C	0.396	-0.022072	0.015784	0.162	520580
rs9819371	3	141206800	117.182	94.325	7.59328e-05	T	C	0.064869	-0.043123	0.003916	3.63999e-28	519285		T	C	0.0616	0.072701	0.033373	0.0294002	520580
rs9842724	3	63804761	33.8551	94.325	0.00126943	C	T	0.800478	-0.014286	0.00242	3.67003e-09	519286		C	T	0.788	0.031711	0.018926	0.0937994	520580
rs10012827	4	41543318	29.8854	94.325	0.000201816	T	C	0.124277	0.016277	0.002957	3.80996e-08	518202		T	C	0.125	0.036	0.025095	0.151	520580
rs11723621	4	72615362	155.398	94.325	7.53453e-05	G	A	0.290775	-0.026932	0.002109	2.66993e-37	519287		G	A	0.269	-0.000955	0.016684	0.954	520580
rs11735662	4	145026126	76.2564	94.325	6.85294e-05	T	C	0.033581	0.047562	0.00534	5.58985e-19	519284		T	C	0.0317	0.001947	0.047021	0.967	520580
rs1371794	4	74948054	1287.36	94.325	0.000141749	C	A	0.622286	-0.07253	0.00198	1e-200	519286		C	A	0.631	0.012508	0.015268	0.413	520580
rs140311179	4	26295540	31.1972	94.325	8.89111e-05	G	C	0.051153	-0.024877	0.004378	1.36e-08	519275		G	C	0.0514	0.028445	0.033746	0.399	520580
rs16850073	4	74703999	658.258	94.325	0.000116702	T	C	0.374485	0.052054	0.001999	2.11836e-149	517888		T	C	0.375	-0.00626	0.015455	0.685001	520580
rs17213043	4	105546979	60.6086	94.325	0.0001063	G	C	0.028346	0.046028	0.00579	1.97015e-15	519287		G	C	0.0249	0.04854	0.045076	0.282	520580
rs218264	4	55408875	197.457	94.325	6.67257e-05	T	A	0.250834	0.031802	0.002233	5.58985e-46	519286		T	A	0.249	-0.057766	0.017796	0.00117001	520580
rs2290846	4	151199080	74.5321	94.325	5.97641e-05	A	G	0.284312	0.018804	0.002127	9.91973e-19	517885		A	G	0.274	0.002638	0.017077	0.877	520580
rs2522440	4	108644404	29.8892	94.325	0.000246218	C	T	0.911887	0.018925	0.003409	2.90001e-08	519288		C	T	0.911	0.045274	0.026725	0.0903005	520580
rs28530750	4	36312542	134.515	94.325	9.342e-05	A	G	0.043105	0.05608	0.004812	2.35993e-31	518347		A	G	0.0393	0.025539	0.039057	0.513	520580
rs35734242	4	706700	127.509	94.325	0.000106015	C	T	0.427831	0.023416	0.002022	5.42001e-31	474868		C	T	0.431	0.015077	0.01511	0.318	520580
rs4145952	4	120155806	44.243	94.325	0.000137558	A	C	0.399341	-0.013326	0.001959	1.05999e-11	519287		A	C	0.39	0.043578	0.014707	0.00305	520580
rs6817881	4	152223904	53.018	94.325	8.65533e-05	T	C	0.499266	0.014302	0.001931	1.3499e-13	518344		T	C	0.492	0.020147	0.014881	0.176	520580
rs6831590	4	6943776	100.283	94.325	0.00016218	T	G	0.367295	-0.020382	0.001987	1.15001e-24	519283		T	G	0.372	0.003123	0.015812	0.843	520580
rs6855981	4	3148276	64.9011	94.325	7.94217e-05	A	G	0.372933	-0.016368	0.001987	1.85012e-16	517885		A	G	0.396	-0.002843	0.015716	0.856	520580
rs723585	4	55503194	128.813	94.325	0.000102303	G	A	0.483522	-0.022283	0.001915	2.9703e-31	519286		G	A	0.48	0.014884	0.014803	0.315	520580
rs7658676	4	39603132	29.2039	94.325	0.000117168	T	C	0.353026	0.011122	0.002017	3.57998e-08	516807		T	C	0.346	0.014269	0.01622	0.379	520580
rs7679673	4	106061534	138.51	94.325	0.000658378	A	C	0.379766	-0.023824	0.001977	2.14981e-33	517887		A	C	0.397	-0.011521	0.014902	0.439	520580
rs7687658	4	88220509	31.2401	94.325	9.55908e-05	G	A	0.434196	0.011065	0.001937	1.13999e-08	519282		G	A	0.413	-0.007153	0.014715	0.627001	520580
rs10447304	5	179172098	71.4684	94.325	8.44126e-05	A	G	0.505743	-0.016591	0.001919	5.57956e-18	519276		A	G	0.505	0.011544	0.015437	0.455	520580
rs12658947	5	57552464	33.6528	94.325	9.30473e-05	G	A	0.256773	0.01303	0.002195	3.01002e-09	519284		G	A	0.269	0.018123	0.016652	0.276	520580
rs13190036	5	176737720	47.7906	94.325	0.000165805	G	A	0.891442	-0.021805	0.003135	3.62994e-12	519287		G	A	0.873	0.00548	0.022874	0.811	520580
rs141010613	5	131537191	32.6533	94.325	0.000247956	A	G	0.01679	-0.04364	0.00778	2.07998e-08	519284		A	G	0.0151	-0.094703	0.054103	0.08	520580
rs1445171	5	100046075	52.8183	94.325	7.19187e-05	C	T	0.516908	0.014312	0.001927	1.15001e-13	516259		C	T	0.514	0.016139	0.0152	0.288	520580
rs155795	5	179333233	43.9288	94.325	0.000534824	C	G	0.384255	0.01337	0.001986	1.71002e-11	519279		C	G	0.393	-0.010306	0.015681	0.511	520580
rs172240	5	156166739	55.206	94.325	6.55171e-05	A	G	0.850405	-0.02044	0.002698	3.71022e-14	519287		A	G	0.852	-0.014179	0.020293	0.485	520580
rs1966479	5	118627271	48.2349	94.325	6.03485e-05	G	A	0.660217	0.014401	0.002026	1.21004e-12	518345		G	A	0.661	0.004537	0.016188	0.778999	520580
rs2082382	5	148200553	223.19	94.325	0.000254967	A	G	0.552392	-0.029475	0.001942	5.39014e-52	519287		A	G	0.568	-0.004607	0.015437	0.764999	520580
rs2432142	5	96275201	56.7503	94.325	0.000429618	A	G	0.435047	0.01491	0.001945	1.89017e-14	519264		A	G	0.432	0.02002	0.01411	0.156	520580
rs249677	5	141539339	131.416	94.325	0.000180387	A	C	0.634081	0.02335	0.001997	1.46994e-31	519286		A	C	0.646	0.043826	0.01458	0.00265003	520580
rs2561758	5	173205282	240.285	94.325	0.00128502	G	A	0.72298	-0.034011	0.002173	3.4898e-55	518348		G	A	0.718	0.003384	0.016516	0.838	520580
rs4535497	5	1107428	47.9914	94.325	6.18445e-05	A	C	0.569887	-0.014386	0.002038	1.74985e-12	472977		A	C	0.579	-0.009335	0.015296	0.542	520580
rs464609	5	34654477	29.3207	94.325	0.000380105	A	G	0.544404	0.010683	0.001927	3.02002e-08	517885		A	G	0.542	0.005467	0.015372	0.722	520580
rs62360185	5	57274612	40.7664	94.325	0.000108247	G	A	0.190708	-0.015947	0.002452	8.05008e-11	519288		G	A	0.191	0.00653	0.01845	0.723	520580
rs62375385	5	86268229	32.6602	94.325	8.24415e-05	C	T	0.193932	0.014183	0.00243	5.45997e-09	519285		C	T	0.19	-0.025929	0.019434	0.182	520580
rs6859727	5	71742622	181.246	94.325	0.000238716	C	T	0.878025	-0.04036	0.002931	4.29042e-43	519287		C	T	0.88	0.034666	0.023485	0.14	520580
rs6877725	5	68610623	161.042	94.325	6.91167e-05	C	T	0.444789	-0.025077	0.001941	3.97009e-38	518337		C	T	0.442	0.017346	0.016896	0.305	520580
rs6878780	5	122093740	45.2478	94.325	0.000143896	C	T	0.426457	0.013346	0.001938	6.01035e-12	519264		C	T	0.445	0.020795	0.014842	0.161	520580
rs6891328	5	133851526	38.3782	94.325	6.74991e-05	C	G	0.583149	0.012329	0.001947	2.47002e-10	519288		C	G	0.595	0.03326	0.014418	0.0210999	520580
rs7705526	5	1285974	233.831	94.325	0.000565791	A	C	0.327035	0.033578	0.002174	9.18967e-54	470937		A	C	0.324	-0.017165	0.015781	0.277	520580
rs9885207	5	173075213	66.1193	94.325	0.000131558	C	T	0.415999	0.016187	0.001953	1.22011e-16	519285		C	T	0.416	0.006882	0.015687	0.660999	520580
rs10945542	6	158752931	37.2769	94.325	0.000237982	T	C	0.521167	0.011993	0.001925	4.82003e-10	519235		T	C	0.521	0.017045	0.016419	0.299	520580
rs10948036	6	42510305	151.566	94.325	0.00011953	A	C	0.210175	0.029687	0.002362	3.4898e-36	517849		A	C	0.214	0.009927	0.018693	0.595	520580
rs11753041	6	20735494	31.1795	94.325	0.000210487	C	T	0.395413	0.011206	0.001968	1.26999e-08	519283		C	T	0.41	0.031161	0.014205	0.0283002	520580
rs12189880	6	52366206	48.949	94.325	0.000109278	T	C	0.240741	-0.016057	0.002269	1.53993e-12	519285		T	C	0.247	0.030666	0.016964	0.0707001	520580
rs12203592	6	396321	32.0107	94.325	7.96976e-05	T	C	0.214291	0.013585	0.002405	1.66001e-08	515057		T	C	0.175	0.064078	0.018517	0.000539002	520580
rs3777755	6	12159699	41.6899	94.325	0.000253008	T	C	0.311419	0.0137	0.002081	4.77969e-11	517876		T	C	0.303	-0.048046	0.016197	0.00301002	520580
rs4712614	6	21382765	96.4916	94.325	0.000484363	G	T	0.620331	-0.01986	0.001977	1.03992e-23	519270		G	T	0.624	0.006889	0.015049	0.647	520580
rs62429983	6	121862273	34.6256	94.325	5.7555e-05	A	G	0.144922	0.016402	0.002723	1.76999e-09	519285		A	G	0.163	0.002913	0.021439	0.892	520580
rs68016381	6	43761645	57.6921	94.325	0.000463347	T	C	0.051299	-0.033783	0.00442	2.22998e-14	519284		T	C	0.05	0.025939	0.034454	0.452	520580
rs68137036	6	43820215	35.9792	94.325	0.000220109	G	A	0.285148	-0.013048	0.002135	1.02e-09	518344		G	A	0.29	0.023381	0.017041	0.17	520580
rs6915310	6	16758002	155.024	94.325	0.000431333	T	C	0.173979	-0.032312	0.00256	1.71002e-36	516445		T	C	0.165	0.028722	0.038329	0.454	520580
rs6924387	6	137082948	75.0513	94.325	0.000181763	G	A	0.412169	0.017269	0.001967	1.72982e-18	519284		G	A	0.412	-0.035329	0.014956	0.0181999	520580
rs6927569	6	109621494	173.613	94.325	0.000357487	C	T	0.523171	0.025882	0.001921	2.39994e-41	519285		C	T	0.541	0.025795	0.014547	0.0762009	520580
rs6936191	6	7201660	80.848	94.325	0.000761934	C	T	0.608046	0.018088	0.001988	9.86961e-20	518347		C	T	0.606	0.024983	0.015983	0.118	520580
rs72978754	6	138053203	41.8366	94.325	0.000373729	C	T	0.065785	-0.025601	0.003899	5.38022e-11	519285		C	T	0.0738	0.055555	0.027469	0.0431003	520580
rs7738554	6	41891995	41.0833	94.325	0.000100455	A	T	0.250954	0.014527	0.002216	5.70033e-11	517783		A	T	0.253	0.004468	0.017179	0.795	520580
rs915125	6	82463376	65.2568	94.325	7.77915e-05	T	C	0.281985	-0.017639	0.002142	1.91999e-16	517887		T	C	0.283	0.006146	0.016895	0.716	520580
rs9265980	6	31316045	498.008	94.325	8.3062e-05	A	G	0.176601	0.057457	0.002514	1.62181e-115	518205		A	G	0.16	-0.022066	0.019567	0.259	520580
rs9390461	6	147701217	81.184	94.325	9.261e-05	G	A	0.538879	0.017735	0.001926	3.4898e-20	519285		G	A	0.528	-0.009479	0.015493	0.541	520580
rs9402685	6	135419688	226.714	94.325	0.000100083	C	T	0.256024	-0.033846	0.002214	1.05003e-52	519285		C	T	0.279	-0.02251	0.016108	0.162	520580
rs10252457	7	47337530	48.627	94.325	0.000259441	G	A	0.425632	-0.013839	0.001962	1.82012e-12	519248		G	A	0.417	0.017829	0.014892	0.231	520580
rs12530608	7	18023617	33.7639	94.325	0.000131188	G	A	0.146298	-0.016172	0.002739	3.63003e-09	516802		G	A	0.135	-0.030096	0.021592	0.163	520580
rs1474419	7	6692605	78.8362	94.325	0.000163628	C	T	0.578829	0.017679	0.001966	2.54976e-19	517258		C	T	0.586	-0.006166	0.015865	0.697999	520580
rs17139597	7	64731746	46.0496	94.325	7.08194e-05	G	T	0.039897	-0.034067	0.004886	3.22998e-12	517885		G	T	0.0438	-0.016651	0.038348	0.664	520580
rs2158799	7	28277107	668.144	94.325	6.02474e-05	G	C	0.611375	0.052002	0.00198	6.53131e-152	519284		G	C	0.593	-0.002464	0.014504	0.865	520580
rs2301557	7	92300863	293.974	94.325	6.5085e-05	T	C	0.018212	-0.125784	0.007198	2.52988e-68	519288		T	C	0.0195	-0.018413	0.055284	0.738999	520580
rs2710804	7	36084529	94.149	94.325	5.72764e-05	C	T	0.376402	0.019677	0.001984	3.76011e-23	517886		C	T	0.371	0.01655	0.015772	0.294	520580
rs33951980	7	73029437	89.2916	94.325	9.62047e-05	T	C	0.12936	-0.027627	0.00287	6.62979e-22	519280		T	C	0.129	0.002609	0.021742	0.904	520580
rs342242	7	106338989	63.9954	94.325	0.00023417	C	T	0.453135	-0.015768	0.001933	3.61993e-16	519285		C	T	0.457	0.015212	0.015344	0.321	520580
rs35759345	7	116388021	40.8558	94.325	0.000382687	T	C	0.449913	0.012607	0.001926	6.19013e-11	519287		T	C	0.436	-0.012277	0.01542	0.426	520580
rs3731332	7	92300568	331.946	94.325	0.000171924	T	C	0.022894	-0.119602	0.006536	9.68947e-75	518348		T	C	0.0207	-0.017801	0.051906	0.732	520580
rs3735311	7	148877737	90.1453	94.325	8.04864e-05	C	T	0.648694	-0.019532	0.002011	2.81968e-22	518347		C	T	0.661	-0.014686	0.01606	0.36	520580
rs3735485	7	45009341	118.202	94.325	0.000123223	G	A	0.844938	0.029483	0.002681	4.19952e-28	518828		G	A	0.852	-0.008542	0.02159	0.692	520580
rs4727392	7	97977670	62.6468	94.325	0.000793581	G	A	0.736446	-0.017628	0.002176	5.64937e-16	519280		G	A	0.746	-0.048336	0.017467	0.00565002	520580
rs4729046	7	92223957	133.203	94.325	0.00021259	C	T	0.92416	-0.042772	0.003637	6.84069e-32	519288		C	T	0.92	0.012224	0.028927	0.673	520580
rs56388170	7	28724374	1057.32	94.325	5.99342e-05	T	G	0.293956	0.070039	0.002132	1e-200	518201		T	G	0.289	-0.010147	0.017502	0.562	520580
rs6463566	7	6528174	53.0893	94.325	0.000136141	G	C	0.229674	-0.016997	0.002314	2.16023e-13	519282		G	C	0.238	-0.03762	0.017316	0.0298003	520580
rs73049276	7	8022016	89.2616	94.325	7.30668e-05	A	G	0.058516	-0.03953	0.004095	5.12979e-22	518347		A	G	0.0512	0.069433	0.032716	0.0338003	520580
rs76873475	7	75829199	31.2329	94.325	0.000105408	A	C	0.155842	-0.015119	0.002649	1.17999e-08	519283		A	C	0.186	0.037444	0.020304	0.0652004	520580
rs7777484	7	2814271	34.4663	94.325	0.000268443	G	A	0.420278	0.011681	0.001945	1.96002e-09	518348		G	A	0.427	0.000801	0.014419	0.956	520580
rs778732	7	65822360	71.3855	94.325	7.86708e-05	T	C	0.107318	0.026848	0.003111	6.5298e-18	516807		T	C	0.0948	0.002547	0.02514	0.919	520580
rs7803075	7	130742066	74.7178	94.325	9.77326e-05	G	A	0.73519	-0.019268	0.002201	2.18978e-18	516804		G	A	0.718	0.038722	0.017436	0.0263998	520580
rs9656395	7	130575884	46.6786	94.325	6.06529e-05	G	A	0.095253	-0.022836	0.003291	4.08037e-12	519284		G	A	0.0903	0.017852	0.026559	0.501	520580
rs981132	7	50281539	101.118	94.325	0.000199551	G	T	0.678258	0.021149	0.002054	7.87952e-25	517887		G	T	0.686	-0.008758	0.015016	0.56	520580
rs11993347	8	103919090	85.3318	94.325	0.000112761	C	T	0.230055	-0.021579	0.002282	3.3597e-21	517198		C	T	0.228	0.014226	0.018745	0.448	520580
rs11997631	8	129000499	56.7278	94.325	0.000639986	G	C	0.273556	0.016578	0.00216	1.7398e-14	519287		G	C	0.281	0.052896	0.016058	0.000988007	520580
rs12541521	8	129986235	41.7205	94.325	0.00017388	G	A	0.450195	0.012739	0.001935	4.7698e-11	519285		G	A	0.425	-9.3e-05	0.014671	0.995	520580
rs12550612	8	22966769	144.167	94.325	0.000227774	A	G	0.821991	-0.030838	0.002548	1.08993e-33	517887		A	G	0.81	-0.028448	0.0202	0.159	520580
rs12716647	8	6901304	48.9064	94.325	6.61538e-05	C	G	0.637362	0.014273	0.002001	1.02991e-12	519286		C	G	0.641	-0.021356	0.016028	0.183	520580
rs16939607	8	79013333	104.538	94.325	0.000140899	A	G	0.146029	-0.028446	0.002728	1.99022e-25	517886		A	G	0.148	0.016908	0.020267	0.404	520580
rs1991651	8	10706411	128.523	94.325	0.000110134	G	C	0.617966	0.022916	0.001983	7.39946e-31	518204		G	C	0.604	-0.021443	0.01651	0.194	520580
rs28571765	8	55449281	84.9824	94.325	0.000170997	C	T	0.206001	-0.022365	0.002368	3.80014e-21	519281		C	T	0.214	-0.005591	0.018087	0.757	520580
rs2923416	8	42457038	28.6677	94.325	8.04954e-05	G	A	0.609864	0.011252	0.002051	4.20998e-08	475806		G	A	0.614	-0.00922	0.014995	0.539	520580
rs34215892	8	21767240	41.7614	94.325	0.000256473	A	G	0.028499	0.038125	0.006009	2.30001e-10	518823		A	G	0.0285	-0.007497	0.048763	0.878	520580
rs4276676	8	68795618	83.8887	94.325	6.57599e-05	C	T	0.470378	-0.018005	0.00193	1.16011e-20	519285		C	T	0.449	-0.017324	0.01557	0.266	520580
rs45577137	8	48651633	53.6503	94.325	0.000165749	G	A	0.04513	0.036447	0.005206	2.63027e-12	468556		G	A	0.0518	0.064013	0.039087	0.101	520580
rs4734879	8	106583124	94.367	94.325	8.88121e-05	G	A	0.276452	-0.02134	0.002144	2.63027e-23	517889		G	A	0.261	0.004175	0.016352	0.798	520580
rs55964818	8	130605871	339.093	94.325	0.000148219	C	T	0.567723	-0.036463	0.001948	3.94003e-78	519282		C	T	0.569	0.000103	0.0142	0.994	520580
rs609264	8	61548546	41.1221	94.325	0.000261514	G	T	0.528467	0.012618	0.001939	7.93049e-11	518205		G	T	0.522	-0.020149	0.015374	0.19	520580
rs6468341	8	30279355	71.426	94.325	0.000299075	C	T	0.742846	0.018973	0.002201	7.10068e-18	519283		C	T	0.734	-0.049121	0.01744	0.00484998	520580
rs6985508	8	142337734	163.484	94.325	0.000222366	A	G	0.357978	-0.027376	0.002089	3.3597e-39	474407		A	G	0.36	-0.002628	0.015921	0.869	520580
rs6998846	8	9193341	41.6878	94.325	0.000113091	A	G	0.782787	0.01538	0.002334	4.54046e-11	518207		A	G	0.772	-0.024389	0.017008	0.152	520580
rs7005996	8	142241681	42.5081	94.325	0.000203625	T	C	0.905961	0.022897	0.00345	3.32966e-11	475806		T	C	0.903	-0.014341	0.026377	0.587	520580
rs73271394	8	100853860	29.3213	94.325	9.83339e-05	C	T	0.045484	0.0255	0.004616	3.39e-08	519287		C	T	0.0448	0.004374	0.03714	0.906	520580
rs7815046	8	87054885	37.9126	94.325	8.51925e-05	C	A	0.303314	-0.013143	0.002108	4.64997e-10	519284		C	A	0.307	-0.00893	0.016575	0.59	520580
rs7816785	8	56797418	111.709	94.325	0.000161521	T	C	0.605849	-0.021221	0.001967	4.31023e-27	519286		T	C	0.595	0.002096	0.014249	0.883	520580
rs7846314	8	61650831	646.853	94.325	5.93117e-05	T	A	0.187341	0.063921	0.002458	4.69894e-149	519288		T	A	0.187	-0.009099	0.018807	0.629001	520580
rs10760690	9	102281113	31.9564	94.325	0.000454543	T	G	0.374011	0.011474	0.002038	1.84999e-08	518348		T	G	0.376	-0.006382	0.015464	0.68	520580
rs10811668	9	22164991	31.1714	94.325	8.93675e-05	A	C	0.208459	-0.013505	0.002386	1.55998e-08	517867		A	C	0.204	0.037545	0.020351	0.0650999	520580
rs10868825	9	73031065	29.9002	94.325	0.000101457	A	T	0.338117	0.011508	0.002066	2.59998e-08	504396		A	T	0.355	-0.021016	0.015521	0.176	520580
rs10992394	9	95433830	35.5796	94.325	0.000114489	A	G	0.230846	0.01389	0.002279	1.13999e-09	519282		A	G	0.227	0.036634	0.017066	0.0318002	520580
rs117468663	9	112745175	45.7524	94.325	6.49796e-05	T	A	0.133922	0.019488	0.002853	8.73977e-12	519283		T	A	0.133	0.020411	0.022704	0.369	520580
rs12378064	9	127191540	44.1812	94.325	5.66132e-05	T	C	0.649709	-0.013698	0.002041	1.99022e-11	517261		T	C	0.659	-0.017334	0.016191	0.284	520580
rs13291664	9	282738	136.265	94.325	0.000185788	G	A	0.187987	0.029314	0.002462	1.18987e-32	519280		G	A	0.175	-0.037216	0.020035	0.0632004	520580
rs1411424	9	113892963	34.1032	94.325	0.000120628	A	G	0.523053	-0.011488	0.001926	2.50998e-09	517885		A	G	0.52	0.023751	0.015228	0.119	520580
rs17831500	9	116047472	71.4403	94.325	0.000256445	C	A	0.223581	-0.019905	0.002302	5.64027e-18	519278		C	A	0.229	0.023372	0.018226	0.2	520580
rs1887428	9	4984530	49.4505	94.325	8.11224e-05	C	G	0.625223	-0.014282	0.002014	1.38995e-12	517267		C	G	0.623	-0.026983	0.014613	0.0648007	520580
rs2157770	9	136921464	85.844	94.325	0.000182182	G	A	0.287199	0.02099	0.002214	2.66993e-21	475803		G	A	0.314	-0.004367	0.016915	0.796	520580
rs2519093	9	136141870	251.64	94.325	0.00146911	T	C	0.184749	-0.040099	0.00248	9.83105e-59	519279		T	C	0.185	-0.023564	0.047528	0.62	520580
rs3739873	9	34978431	34.2624	94.325	0.000233009	A	G	0.22025	-0.013878	0.002347	3.45001e-09	517888		A	G	0.231	0.042792	0.016953	0.0116001	520580
rs3793537	9	35687556	34.1498	94.325	9.27991e-05	C	G	0.291154	0.012622	0.002117	2.55e-09	519279		C	G	0.28	-0.026158	0.015788	0.097499	520580
rs409801	9	4744743	115.047	94.325	0.000144834	C	T	0.502787	0.021089	0.001929	8.59014e-28	517264		C	T	0.52	-0.003784	0.01438	0.792	520580
rs4413892	9	139330158	224.431	94.325	8.5526e-05	A	G	0.277885	0.033654	0.002228	1.65006e-51	493528		A	G	0.279	0.002837	0.015754	0.857	520580
rs626416	9	79326680	70.9098	94.325	0.000199577	C	G	0.761969	-0.019685	0.002278	5.77032e-18	504400		C	G	0.769	0.008253	0.018146	0.649	520580
rs6476883	9	4654774	50.1921	94.325	9.61294e-05	A	G	0.438614	-0.014009	0.001937	4.96021e-13	519286		A	G	0.416	-0.015322	0.014877	0.303	520580
rs7852409	9	2621482	59.2654	94.325	0.000135386	G	C	0.76511	0.017853	0.002386	7.62079e-14	517264		G	C	0.759	0.00781	0.018647	0.675	520580
rs7866863	9	114657707	39.9473	94.325	8.6685e-05	A	G	0.341388	0.013079	0.002021	1e-10	519277		A	G	0.35	-0.018421	0.015993	0.249	520580
rs796007	9	86577541	83.8339	94.325	7.92694e-05	A	G	0.252821	-0.02067	0.002211	9.41022e-21	519281		A	G	0.25	0.023035	0.01672	0.168	520580
rs9411293	9	139929015	41.5632	94.325	7.20763e-05	G	C	0.337095	-0.01398	0.002118	4.18986e-11	475801		G	C	0.338	0.012393	0.016886	0.463	520580
rs10509912	10	112029405	53.7192	94.325	0.000147913	A	T	0.134894	-0.021052	0.00281	7.0194e-14	519287		A	T	0.135	-0.024919	0.021549	0.248	520580
rs10786325	10	99068738	448.87	94.325	6.26241e-05	G	C	0.595938	0.042348	0.001955	6.05341e-104	519281		G	C	0.591	0.021338	0.014415	0.139	520580
rs10995477	10	65010672	239.623	94.325	0.000107057	C	T	0.473501	-0.030415	0.001923	2.86022e-56	519284		C	T	0.47	-0.021952	0.014332	0.126	520580
rs1412445	10	91002804	103.188	94.325	6.08863e-05	T	C	0.338068	0.021069	0.002026	2.63998e-25	519288		T	C	0.352	-0.005941	0.015873	0.708	520580
rs1571956	10	30504708	44.4996	94.325	7.13032e-05	A	G	0.646094	0.013715	0.002029	1.42988e-11	517267		A	G	0.658	0.016008	0.015486	0.301	520580
rs180941	10	115720674	41.1598	94.325	0.00013785	A	G	0.625196	-0.013018	0.002003	8.32914e-11	518205		A	G	0.656	-0.007171	0.016096	0.656	520580
rs1885474	10	69566751	53.1286	94.325	0.000652579	G	T	0.103145	-0.023515	0.003162	1.07994e-13	519272		G	T	0.119	0.032229	0.023121	0.163	520580
rs1977289	10	96301907	86.1132	94.325	6.79075e-05	C	T	0.478516	-0.018227	0.001918	2.13993e-21	519280		C	T	0.459	0.022458	0.015277	0.142	520580
rs2807742	10	28781367	193.79	94.325	0.000352127	A	G	0.771408	0.032553	0.002294	1.16011e-45	518339		A	G	0.776	-0.01642	0.018411	0.372	520580
rs3781454	10	126348565	133.217	94.325	7.75863e-05	A	G	0.677892	0.024234	0.002094	6.26037e-31	519286		A	G	0.66	-0.023708	0.01623	0.144	520580
rs72790862	10	44880260	97.7624	94.325	0.00041823	C	T	0.307083	-0.021031	0.002085	6.70965e-24	519284		C	T	0.304	0.034443	0.015918	0.0305	520580
rs72825306	10	93748263	32.9421	94.325	0.00203622	G	A	0.167458	0.015083	0.002571	4.56005e-09	519287		G	A	0.161	-0.00616	0.019959	0.758	520580
rs72836628	10	113902454	46.1672	94.325	0.000148296	T	C	0.248064	-0.015453	0.002227	4.07005e-12	518199		T	C	0.255	0.025721	0.017144	0.134	520580
rs7917772	10	104487443	62.9254	94.325	5.47715e-05	A	G	0.631343	0.016148	0.001992	5.41003e-16	518346		A	G	0.621	0.040167	0.014638	0.00607002	520580
rs9419387	10	133758358	38.3992	94.325	0.000376087	A	G	0.405212	-0.012402	0.001962	2.65999e-10	517886		A	G	0.388	-0.033188	0.01574	0.0350002	520580
rs9804265	10	25214050	386.687	94.325	0.000243258	C	A	0.366957	-0.04002	0.001997	2.78997e-89	519285		C	A	0.374	0.009876	0.015943	0.536	520580
rs10750623	11	101782811	30.9956	94.325	0.000159028	A	G	0.457717	-0.010965	0.001926	1.28e-08	519285		A	G	0.455	-0.019642	0.015341	0.2	520580
rs10833024	11	3010390	59.2578	94.325	9.03711e-05	T	C	0.310102	0.01633	0.002081	4.51024e-15	519285		T	C	0.292	0.003725	0.016867	0.825	520580
rs11039195	11	47375193	76.6968	94.325	5.50372e-05	A	G	0.317401	0.018481	0.00207	4.53002e-19	518155		A	G	0.314	0.031549	0.015672	0.0441001	520580
rs1159649	11	12135604	41.573	94.325	6.67675e-05	G	C	0.315669	-0.013612	0.002083	6.57052e-11	519285		G	C	0.318	-0.002069	0.016727	0.902	520580
rs12802157	11	28060285	30.9834	94.325	9.21178e-05	C	A	0.252333	0.012586	0.002206	1.2e-08	518343		C	A	0.258	0.021111	0.017596	0.23	520580
rs148713124	11	118225200	71.0947	94.325	6.72346e-05	T	G	0.008947	0.088156	0.010527	5.85059e-17	515788		T	G	0.00808	-0.114453	0.080381	0.154	520580
rs174548	11	61571348	127.656	94.325	7.93489e-05	G	C	0.312967	-0.023928	0.002072	7.91043e-31	518341		G	C	0.33	-0.042569	0.015364	0.00558998	520580
rs1939212	11	65626701	43.7188	94.325	9.56196e-05	T	C	0.297421	-0.014212	0.002108	1.61994e-11	517876		T	C	0.294	0.006984	0.015728	0.656999	520580
rs2282611	11	76154846	35.7969	94.325	0.000104213	G	T	0.319925	-0.012603	0.002063	1.03001e-09	517886		G	T	0.322	-0.000577	0.014812	0.969	520580
rs2852800	11	113954925	51.9767	94.325	6.0692e-05	G	C	0.738635	0.0161	0.002224	4.6505e-13	519287		G	C	0.757	0.003056	0.017983	0.865	520580
rs4909932	11	10475967	44.8029	94.325	0.000101015	G	A	0.597552	0.013425	0.001963	8.35988e-12	516804		G	A	0.59	-0.001154	0.015651	0.941	520580
rs567385	11	125773560	28.4434	94.325	0.000100093	C	G	0.610373	-0.010731	0.001967	4.98999e-08	519283		C	G	0.609	-0.011298	0.014762	0.444	520580
rs58984522	11	43490624	28.5816	94.325	6.22953e-05	C	T	0.346098	-0.011027	0.002017	4.70999e-08	519287		C	T	0.368	0.031295	0.015371	0.0418004	520580
rs636317	11	60019150	51.31	94.325	7.31517e-05	T	C	0.591234	0.014297	0.00195	2.33991e-13	519286		T	C	0.617	0.010344	0.015704	0.51	520580
rs73000965	11	113982321	191.396	94.325	7.84986e-05	A	T	0.315728	0.029201	0.002076	6.62979e-45	519286		A	T	0.33	0.007308	0.01591	0.646001	520580
rs7934719	11	108341864	82.3797	94.325	6.28908e-05	T	C	0.413488	0.018084	0.001959	2.81968e-20	519271		T	C	0.407	0.002909	0.015596	0.852	520580
rs7940176	11	122544054	33.1132	94.325	6.66751e-05	T	C	0.123632	-0.017177	0.002922	4.23e-09	517885		T	C	0.126	-0.063774	0.022464	0.00453002	520580
rs7947419	11	134006964	29.3885	94.325	0.000140563	T	C	0.059601	0.02247	0.004063	3.27002e-08	519222		T	C	0.0709	0.00318	0.030841	0.918	520580
rs8705	11	128328913	75.1705	94.325	9.87494e-05	A	G	0.31676	-0.018333	0.002092	1.97015e-18	516637		A	G	0.318	-0.028761	0.015847	0.0694992	520580
rs9988894	11	12876944	50.717	94.325	9.87993e-05	G	C	0.323507	0.014978	0.002075	5.5195e-13	516450		G	C	0.312	0.011188	0.01611	0.487	520580
rs1042725	12	66358347	42.1912	94.325	0.000141115	T	C	0.494436	0.012765	0.001924	3.32966e-11	517881		T	C	0.488	0.00471	0.013973	0.736	520580
rs10846411	12	8206167	61.777	94.325	7.41573e-05	G	A	0.687379	0.016659	0.002076	1.07994e-15	517886		G	A	0.681	-0.023249	0.016697	0.164	520580
rs10849020	12	4332009	99.2839	94.325	0.000102226	G	C	0.210147	-0.024062	0.002361	2.33991e-24	516457		G	C	0.212	-0.036156	0.0189	0.0557995	520580
rs11064881	12	120146925	82.5445	94.325	0.000137529	A	G	0.073489	-0.034163	0.003693	2.36974e-20	519285		A	G	0.0764	0.028692	0.026166	0.273	520580
rs11104881	12	88843474	146.072	94.325	9.6647e-05	C	T	0.701718	-0.025942	0.002106	7.83971e-35	518347		C	T	0.676	0.018573	0.016747	0.267	520580
rs1245035	12	64976049	64.2353	94.325	0.000211744	A	C	0.628096	0.01631	0.001998	3.39e-16	516805		A	C	0.61	0.011648	0.015846	0.462	520580
rs28588142	12	10097609	36.7116	94.325	0.000158433	T	C	0.188391	0.015218	0.002462	6.59994e-10	518349		T	C	0.188	-0.006885	0.017919	0.701	520580
rs35864914	12	108159191	31.4978	94.325	0.000200038	T	C	0.37651	-0.011366	0.001982	1.01e-08	519283		T	C	0.373	0.005144	0.014983	0.730999	520580
rs3861100	12	50599219	76.9786	94.325	0.000848347	G	A	0.347896	0.018074	0.002017	3.43005e-19	519281		G	A	0.33	0.005237	0.015169	0.73	520580
rs4761234	12	69732105	121.026	94.325	0.000364068	C	T	0.483663	0.021599	0.001928	4.25011e-29	519285		C	T	0.467	-0.006436	0.014798	0.664	520580
rs610578	12	121194565	49.5232	94.325	0.000103857	G	A	0.662713	-0.014625	0.002031	6.27047e-13	517872		G	A	0.655	-0.00796	0.015272	0.601999	520580
rs61754230	12	72179446	31.3186	94.325	5.9027e-05	T	C	0.019363	0.039977	0.007114	1.96002e-08	515996		T	C	0.0164	0.079867	0.063715	0.21	520580
rs61955089	12	123851372	51.9755	94.325	0.000252193	C	T	0.026928	0.043703	0.005979	2.78997e-13	519225		C	T	0.0261	0.049584	0.045703	0.278	520580
rs632887	12	3392351	51.1454	94.325	0.00074544	G	A	0.410714	0.014283	0.002004	1.05999e-12	517882		G	A	0.404	-0.00506	0.015669	0.747001	520580
rs7488780	12	20579392	31.5561	94.325	0.000232845	C	G	0.204545	-0.013665	0.002391	1.12001e-08	519284		C	G	0.214	0.032832	0.018572	0.0770992	520580
rs7969023	12	26803949	32.4807	94.325	0.000169368	C	T	0.405651	-0.011389	0.001959	6.23003e-09	519284		C	T	0.394	-0.029896	0.015673	0.0565002	520580
rs150861794	13	109003805	55.6483	94.325	0.000103864	T	C	0.019777	-0.052592	0.007502	2.47002e-12	518863		T	C	0.0158	-0.102558	0.061423	0.0949992	520580
rs2260850	13	114185566	115.325	94.325	6.78018e-05	G	T	0.280458	0.02432	0.002212	4.42996e-28	482991		G	T	0.282	-0.034089	0.017176	0.0471998	520580
rs2296028	13	52345637	35.0534	94.325	0.000111087	C	G	0.17498	-0.01529	0.002553	2.15998e-09	519283		C	G	0.175	0.002669	0.019576	0.892	520580
rs7322886	13	50179454	42.7495	94.325	6.94072e-05	C	T	0.623891	0.013244	0.001987	2.71019e-11	519285		C	T	0.595	-0.001324	0.014974	0.93	520580
rs76428106	13	28604007	150.33	94.325	0.000102273	C	T	0.013438	0.104475	0.008878	6.25029e-32	519286		C	T	0.0129	0.045604	0.070452	0.517001	520580
rs76603681	13	28496468	53.3233	94.325	0.000193081	A	G	0.03196	0.040772	0.005573	2.64972e-13	518346		A	G	0.0311	0.021048	0.045822	0.646001	520580
rs7987258	13	49611122	29.7703	94.325	0.000125304	A	G	0.661585	-0.01133	0.002036	2.66999e-08	517887		A	G	0.674	-0.032194	0.016237	0.0474002	520580
rs9508005	13	28789794	35.1024	94.325	0.000348907	G	T	0.09447	-0.019939	0.00356	2.18002e-08	516030		G	T	0.0867	-0.020257	0.028336	0.475	520580
rs9543219	13	73638478	41.6771	94.325	0.000310594	T	C	0.574059	0.012822	0.00195	5.06058e-11	518342		T	C	0.589	-0.026023	0.015611	0.0954993	520580
rs10498635	14	93103309	141.932	94.325	8.71312e-05	T	C	0.183683	-0.030199	0.002491	8.72971e-34	518825		T	C	0.173	-0.068992	0.01898	0.000277997	520580
rs11625865	14	105644421	52.5978	94.325	7.39003e-05	A	G	0.61034	-0.015284	0.002061	1.26009e-13	473325		A	G	0.613	-0.032398	0.016499	0.0495998	520580
rs12588718	14	101149605	48.527	94.325	0.000300086	C	G	0.66557	0.014501	0.002092	4.29042e-12	518346		C	G	0.644	0.022559	0.015544	0.147	520580
rs2038700	14	25461989	277.872	94.325	0.000144508	C	T	0.394281	0.033462	0.00197	1.24997e-64	519282		C	T	0.392	0.020734	0.015621	0.184	520580
rs2241621	14	81737076	55.9483	94.325	0.00033422	C	A	0.588178	-0.014948	0.001958	2.36974e-14	516805		C	A	0.57	0.010307	0.014749	0.485	520580
rs2494747	14	105258437	37.8372	94.325	0.000155949	T	G	0.615478	0.012976	0.002064	3.37e-10	474723		T	G	0.613	-0.000373	0.01632	0.982	520580
rs34765661	14	69852940	110.189	94.325	0.000159406	C	T	0.065332	0.041722	0.003891	8.58025e-27	518206		C	T	0.0728	0.082641	0.028865	0.00420001	520580
rs4903580	14	77850978	70.313	94.325	0.00034449	T	C	0.456084	0.016519	0.001929	1.16011e-17	519283		T	C	0.455	-0.006362	0.014465	0.66	520580
rs72664840	14	35596323	66.3886	94.325	8.044e-05	T	C	0.178952	0.020857	0.002507	9.21086e-17	519279		T	C	0.167	0.022266	0.018501	0.229	520580
rs72731564	14	69280158	64.4875	94.325	8.93315e-05	T	C	0.187005	0.020208	0.00247	2.94985e-16	519285		T	C	0.183	0.054658	0.017789	0.00212002	520580
rs12909505	15	51104350	116.787	94.325	0.000144671	C	T	0.428567	-0.021426	0.001943	2.99985e-28	519283		C	T	0.424	0.011885	0.014976	0.427	520580
rs17381821	15	77403477	34.6518	94.325	9.33481e-05	A	T	0.280593	0.012856	0.002138	1.88001e-09	519285		A	T	0.276	-0.044665	0.016601	0.00714003	520580
rs2062250	15	64672002	132.078	94.325	0.000157888	A	G	0.938519	0.047004	0.004075	9.62055e-31	517889		A	G	0.94	-0.003848	0.031775	0.904	520580
rs2955958	15	101916347	32.76	94.325	0.000247996	A	G	0.315166	0.012279	0.002139	9.67008e-09	503312		A	G	0.305	0.028166	0.016925	0.0960993	520580
rs4843073	15	86124419	44.3351	94.325	9.21669e-05	T	C	0.644889	0.013665	0.002007	1.00995e-11	518339		T	C	0.617	0.001276	0.014705	0.931	520580
rs4924450	15	40597229	37.7198	94.325	5.99373e-05	A	G	0.70545	0.013811	0.002198	3.40001e-10	475807		A	G	0.721	0.009231	0.017205	0.592	520580
rs62011281	15	63781143	32.3509	94.325	0.000127832	A	G	0.310021	0.012067	0.002082	7.03008e-09	519284		A	G	0.312	0.004287	0.015821	0.786001	520580
rs67175901	15	101748227	183.361	94.325	0.000370744	T	C	0.107472	0.043563	0.003151	1.99022e-43	503462		T	C	0.114	0.018922	0.024538	0.441	520580
rs7183988	15	91428589	74.9798	94.325	0.00012417	G	T	0.526501	-0.017034	0.001973	6.26037e-18	518205		G	T	0.538	0.001859	0.015006	0.901	520580
rs72726027	15	42248826	192.245	94.325	0.000178166	C	T	0.11173	-0.043218	0.003051	1.71002e-45	518349		C	T	0.103	-0.011506	0.023803	0.629001	520580
rs7496362	15	65758874	73.8657	94.325	0.000188229	G	C	0.366398	0.017502	0.002017	4.25991e-18	519287		G	C	0.377	0.014934	0.015813	0.345	520580
rs780142	15	62797964	33.4199	94.325	9.08429e-05	G	T	0.274175	0.012729	0.002159	3.83999e-09	518204		G	T	0.268	0.006629	0.01665	0.691	520580
rs8030089	15	75290377	58.1388	94.325	6.34333e-05	T	C	0.195361	-0.01887	0.002426	7.78933e-15	519286		T	C	0.194	0.025507	0.018498	0.168	520580
rs11648664	16	53122486	50.1801	94.325	6.56273e-05	A	G	0.402087	-0.014176	0.001963	5.43e-13	519273		A	G	0.405	0.016414	0.015751	0.297	520580
rs12923918	16	24844403	28.5181	94.325	8.90841e-05	G	A	0.509359	-0.010496	0.001921	4.81005e-08	517884		G	A	0.487	0.025348	0.015382	0.0994008	520580
rs12927351	16	74596618	77.1829	94.325	6.24619e-05	A	C	0.198578	0.021608	0.002406	2.83009e-19	519286		A	C	0.196	-0.00191	0.018505	0.918	520580
rs12930850	16	81602212	93.0544	94.325	9.28551e-05	G	A	0.537098	0.018982	0.001938	1.29003e-22	519283		G	A	0.548	-0.016575	0.01542	0.282	520580
rs1362623	16	49885785	57.1225	94.325	0.000166244	T	C	0.207792	0.018278	0.002376	1.49005e-14	519285		T	C	0.205	0.002047	0.018917	0.914	520580
rs16958642	16	11864032	39.0229	94.325	8.05596e-05	A	G	0.082607	0.022296	0.00353	2.77e-10	517884		A	G	0.0828	-0.016126	0.027605	0.559	520580
rs305082	16	85936978	198.798	94.325	0.00036844	C	T	0.172255	0.036633	0.002594	3.04018e-45	519284		C	T	0.186	-0.021934	0.019328	0.256	520580
rs35929659	16	2165630	53.4986	94.325	0.000172175	C	T	0.179844	-0.019551	0.002634	1.21004e-13	474389		C	T	0.179	0.008174	0.020019	0.683	520580
rs4984803	16	1349929	70.0186	94.325	8.23172e-05	A	G	0.595619	-0.017523	0.00205	1.33999e-17	473309		A	G	0.609	-0.00991	0.014727	0.501	520580
rs61739285	16	27480797	53.9758	94.325	5.64615e-05	T	C	0.03348	-0.040128	0.005402	1.15001e-13	517886		T	C	0.0383	-0.027464	0.03885	0.48	520580
rs6500550	16	3746241	109.681	94.325	8.83764e-05	T	C	0.304296	-0.022363	0.00212	5.52968e-26	517883		T	C	0.298	-0.008035	0.01697	0.636	520580
rs72803323	16	89373324	47.0497	94.325	0.00012873	T	C	0.039743	0.034499	0.004957	3.55959e-12	517879		T	C	0.0438	-0.029352	0.035672	0.411	520580
rs72832055	16	81869387	34.0812	94.325	7.19173e-05	A	G	0.313384	-0.012349	0.002082	3.09001e-09	519282		A	G	0.329	0.01459	0.015953	0.36	520580
rs75974417	16	57063494	47.5672	94.325	6.0765e-05	T	C	0.211414	-0.016574	0.002361	2.32006e-12	519280		T	C	0.206	-0.022358	0.018314	0.222	520580
rs11080133	17	29056519	31.5339	94.325	0.000142225	A	G	0.305941	0.01197	0.002148	2.59e-08	518204		A	G	0.304	0.005333	0.017091	0.755	520580
rs149157044	17	56816881	38.2922	94.325	0.000139808	T	C	0.039439	-0.031196	0.005067	7.67008e-10	519280		T	C	0.0419	0.003197	0.038475	0.934	520580
rs16961474	17	17146619	35.4927	94.325	0.000162554	A	G	0.136787	-0.017035	0.002794	1.10999e-09	517886		A	G	0.128	0.023532	0.022659	0.299	520580
rs2001613	17	75383679	34.1438	94.325	0.000154618	T	C	0.472052	0.012012	0.002004	2.12002e-09	474723		T	C	0.46	0.031653	0.015379	0.0396004	520580
rs2314339	17	38253212	123.276	94.325	9.04804e-05	T	C	0.124538	0.033036	0.002965	8.31955e-29	517884		T	C	0.134	-0.007504	0.021431	0.726001	520580
rs2665405	17	57875292	224.081	94.325	8.01401e-05	A	G	0.54844	0.02951	0.001927	6.74062e-53	519286		A	G	0.546	-0.01527	0.01446	0.291	520580
rs55767800	17	17674967	28.9718	94.325	6.8676e-05	C	T	0.633688	-0.011452	0.002082	3.86999e-08	475807		C	T	0.628	-0.025669	0.015865	0.106	520580
rs56378716	17	56356502	217.077	94.325	9.15941e-05	G	A	0.012681	0.129237	0.008674	3.71963e-50	518824		G	A	0.0171	0.07396	0.058734	0.208	520580
rs6503727	17	41312859	82.2848	94.325	0.000139345	C	T	0.660546	0.018796	0.002032	2.39001e-20	519287		C	T	0.65	-0.000511	0.015103	0.973	520580
rs7214290	17	27611880	48.3475	94.325	0.00028941	A	G	0.172996	0.018062	0.00254	1.20005e-12	517881		A	G	0.175	0.032931	0.020148	0.102	520580
rs7225843	17	2001825	82.0017	94.325	5.65053e-05	C	T	0.203156	-0.022083	0.002391	2.6903e-20	519286		C	T	0.211	0.014856	0.01785	0.405	520580
rs72901753	17	76244283	44.0839	94.325	0.000102862	C	G	0.326884	-0.014526	0.002142	1.22999e-11	474718		C	G	0.316	0.001627	0.017162	0.924	520580
rs749780	17	72699384	72.459	94.325	0.000267381	A	C	0.731874	0.018874	0.002179	4.93969e-18	518203		A	C	0.713	-0.057706	0.017661	0.00109001	520580
rs7502100	17	36598626	84.4246	94.325	6.01429e-05	C	T	0.365944	0.018716	0.002036	4.07005e-20	519280		C	T	0.372	-0.009289	0.015537	0.55	520580
rs78813154	17	5267002	44.9865	94.325	6.01568e-05	T	G	0.144465	0.01872	0.002729	7.13017e-12	519283		T	G	0.159	-0.049294	0.020014	0.0138	520580
rs8079215	17	44064851	30.5589	94.325	0.00049628	T	C	0.721802	0.012121	0.002178	2.67997e-08	517887		T	C	0.728	-0.043651	0.01578	0.00566996	520580
rs820384	17	73755392	32.949	94.325	7.93386e-05	C	G	0.663193	0.01193	0.002136	2.39999e-08	518185		C	G	0.679	-0.004839	0.017065	0.777	520580
rs9905106	17	1373518	105.072	94.325	0.0003389	C	T	0.733598	0.022774	0.002227	1.61994e-24	518198		C	T	0.719	0.053096	0.017777	0.00282001	520580
rs11664534	18	43724520	66.221	94.325	6.64885e-05	T	C	0.524958	-0.016004	0.00193	1.16011e-16	518320		T	C	0.524	0.022407	0.014888	0.132	520580
rs17742008	18	48124763	55.0576	94.325	0.000138109	A	C	0.212295	-0.017804	0.002354	4.10015e-14	519283		A	C	0.211	0.020745	0.018676	0.267	520580
rs303753	18	21074922	121.627	94.325	6.44879e-05	A	G	0.345097	-0.022761	0.002045	9.56974e-29	519278		A	G	0.348	0.016093	0.016067	0.317	520580
rs4468717	18	3457606	46.2862	94.325	0.000144556	T	C	0.077663	-0.024976	0.003608	4.58987e-12	517887		T	C	0.0917	0.033833	0.029096	0.245	520580
rs671835	18	51734729	53.9362	94.325	7.30043e-05	G	A	0.359974	0.015013	0.002003	6.85962e-14	519282		G	A	0.38	-0.004307	0.015843	0.786001	520580
rs7235882	18	19684119	47.7785	94.325	0.000215074	T	C	0.093478	0.02332	0.003325	2.39994e-12	518346		T	C	0.0862	0.039015	0.027233	0.152	520580
rs7237878	18	74249473	31.0602	94.325	7.80443e-05	A	G	0.68994	-0.011836	0.00209	1.52999e-08	518183		A	G	0.698	-0.011624	0.016976	0.494	520580
rs72973711	18	74072245	86.162	94.325	0.00124411	T	A	0.06693	-0.036483	0.003879	5.52968e-21	518202		T	A	0.0648	0.109203	0.031227	0.000470002	520580
rs78285907	18	21622003	40.5305	94.325	0.000114562	T	A	0.089011	0.021937	0.003483	3.11e-10	519288		T	A	0.0888	-0.033086	0.02747	0.228	520580
rs9965539	18	41973779	116.425	94.325	7.69231e-05	A	G	0.133702	0.031107	0.002856	1.3499e-27	519277		A	G	0.135	0.021352	0.021678	0.325	520580
rs11673093	19	45742094	477.092	94.325	8.66248e-05	A	G	0.259947	-0.048844	0.002196	1.44877e-109	519284		A	G	0.266	-0.003303	0.017219	0.848	520580
rs12460279	19	9411354	32.2224	94.325	9.40163e-05	G	A	0.569495	-0.011249	0.001936	6.42999e-09	519286		G	A	0.542	-0.003584	0.015516	0.817	520580
rs28540102	19	4975763	68.1282	94.325	8.26469e-05	C	T	0.658597	0.01708	0.00205	8.50942e-17	519253		C	T	0.669	-0.007236	0.015717	0.645	520580
rs386243	19	49127490	135.59	94.325	0.000121382	T	C	0.250107	-0.026404	0.00229	1.02991e-30	518347		T	C	0.266	-0.047533	0.016883	0.00487001	520580
rs4760	19	44153100	761.948	94.325	0.00015862	G	A	0.153372	-0.075213	0.002693	1.41906e-171	517886		G	A	0.158	0.006951	0.021402	0.745	520580
rs4805881	19	33896432	48.1937	94.325	6.39355e-05	C	A	0.665289	-0.014435	0.002068	3.05e-12	519287		C	A	0.663	-0.025364	0.015264	0.0966006	520580
rs56408111	19	19793545	76.88	94.325	5.65981e-05	C	T	0.083714	0.031091	0.003521	1.10994e-18	518349		C	T	0.0788	0.038575	0.026129	0.14	520580
rs571497	19	7827830	194.437	94.325	0.000161417	A	G	0.154629	-0.037928	0.002701	9.75888e-45	516807		A	G	0.146	-0.01868	0.021794	0.391	520580
rs6511703	19	10666450	103.71	94.325	0.000234197	C	T	0.243985	-0.023286	0.002278	1.65997e-24	518347		C	T	0.239	-0.000806	0.016355	0.961	520580
rs7409459	19	7792199	37.2699	94.325	6.25454e-05	T	C	0.29703	0.013123	0.002231	4.15002e-09	518197		T	C	0.291	-0.021877	0.017281	0.206	520580
rs8112528	19	39977173	30.5653	94.325	5.74811e-05	A	G	0.190498	-0.013833	0.002475	2.35001e-08	517885		A	G	0.205	0.004289	0.019546	0.826	520580
rs930232	19	1036018	105.57	94.325	0.000111947	A	G	0.460333	0.021247	0.002045	2.91005e-25	470568		A	G	0.444	-0.008216	0.016442	0.617	520580
rs12481262	20	8126920	50.454	94.325	5.90037e-05	C	T	0.460009	-0.014609	0.002019	4.78961e-13	475803		C	T	0.461	0.007249	0.015354	0.636999	520580
rs1555275	20	55969270	44.2262	94.325	5.90162e-05	G	A	0.649639	-0.01369	0.002046	2.29985e-11	518346		G	A	0.658	-0.013714	0.016195	0.397	520580
rs156334	20	1827809	32.1839	94.325	6.35817e-05	T	C	0.429251	-0.011784	0.002033	6.92995e-09	472976		T	C	0.422	-0.014319	0.015244	0.348	520580
rs1800961	20	43042364	84.0038	94.325	0.000145479	T	C	0.031018	-0.051942	0.005553	8.99083e-21	517885		T	C	0.0343	-0.014553	0.04037	0.717999	520580
rs2179593	20	42660286	32.0499	94.325	0.00012599	A	C	0.715877	-0.01233	0.002141	8.62005e-09	518203		A	C	0.713	0.029797	0.015803	0.0594005	520580
rs2254458	20	1551485	38.9186	94.325	0.000960106	T	C	0.644615	-0.013414	0.0021	1.75999e-10	472038		T	C	0.635	-0.002048	0.014532	0.888	520580
rs2315008	20	62343956	62.0229	94.325	0.000224297	G	T	0.666951	0.016403	0.002058	1.63983e-15	518828		G	T	0.682	0.029445	0.01505	0.0503999	520580
rs4812447	20	39272620	75.2204	94.325	0.000156314	G	A	0.440364	0.017142	0.001949	1.49005e-18	519283		G	A	0.438	-0.030397	0.015477	0.0495005	520580
rs6067411	20	48975411	34.8433	94.325	0.0004364	T	C	0.528523	-0.011615	0.00195	2.63998e-09	518202		T	C	0.532	0.030949	0.014938	0.0383001	520580
rs619450	20	2894790	48.068	94.325	8.7347e-05	C	T	0.503233	0.014214	0.002002	1.29003e-12	475806		C	T	0.512	-0.03899	0.015378	0.0112001	520580
rs1788493	21	44469063	44.9489	94.325	7.41409e-05	T	C	0.499803	0.013157	0.001958	1.88018e-11	519278		T	C	0.492	-0.037734	0.037125	0.309	520580
rs2824372	21	18947037	40.3148	94.325	6.80195e-05	C	G	0.202687	-0.015514	0.002443	2.20999e-10	518203		C	G	0.212	-0.018249	0.019071	0.339	520580
rs2839183	21	47687144	43.1362	94.325	8.03984e-05	A	G	0.404817	-0.013129	0.001958	2.09991e-11	519284		A	G	0.389	-0.027049	0.015637	0.0837009	520580
rs7283930	21	30461373	32.4371	94.325	8.98827e-05	T	C	0.739014	-0.012725	0.0022	7.43002e-09	519279		T	C	0.754	0.002449	0.016658	0.883	520580
rs9977672	21	40463283	99.2941	94.325	0.000744102	A	G	0.2588	-0.022323	0.002215	7.34007e-24	519287		A	G	0.254	-0.010088	0.01624	0.534	520580
rs139386	22	39530859	30.616	94.325	0.000195215	C	T	0.445089	-0.010925	0.001974	3.21004e-08	519256		C	T	0.448	0.015738	0.015998	0.325	520580
rs35284073	22	17624425	37.8765	94.325	0.00022561	A	G	0.216975	0.014664	0.002358	5.15003e-10	518346		A	G	0.216	-0.0108	0.018936	0.568	520580
rs41433144	22	17569993	51.0681	94.325	6.51916e-05	A	T	0.042937	-0.03459	0.004882	1.45011e-12	519284		A	T	0.0414	0.014413	0.039322	0.714	520580
rs4347951	22	29513326	30.8012	94.325	0.000127312	C	T	0.310834	0.011766	0.002091	1.86999e-08	519282		C	T	0.299	-0.029518	0.016134	0.0673008	520580
rs47341	22	43560763	38.4376	94.325	0.000202724	T	C	0.395885	0.013023	0.002052	2.26001e-10	473786		T	C	0.389	0.000778	0.015871	0.961	520580
rs5747308	22	18133500	126.349	94.325	0.000224157	C	A	0.504471	0.022058	0.001925	2.29985e-30	519277		C	A	0.502	-0.012721	0.015372	0.408	520580
rs5753576	22	31757735	82.5934	94.325	0.000191177	T	C	0.480292	-0.017848	0.00193	2.42996e-20	519283		T	C	0.495	0.032754	0.014594	0.0247999	520580
rs738408	22	44324730	45.8133	94.325	9.81939e-05	T	C	0.216873	-0.01613	0.002355	7.73927e-12	518344		T	C	0.217	0.003784	0.01823	0.836	520580

## Sheet: Table S7
Supplement Table 7 Association of Type 1 diabetes with Lymphocyte cell count GWAS dataset
SNP	chr	pos	F statistics	F_Mean	R2	Exposure								Outcome
						effect allele	other allele	eaf	beta	se	pval	samplesize		effect allele	other allele	eaf	beta	se	pval	samplesize
rs10751776	1	25296743	1593.72	2581.13	0.00322558	C	A	0.51	0.078145	0.01405	2.66999e-08	520580		C	A	0.501666	0.005641	0.001892	0.00287899	524918
rs10801128	1	192515849	1957.28	2581.13	0.0030521	G	A	0.717	0.096073	0.015681	8.98008e-10	520580		G	A	0.710834	-0.004176	0.002077	0.044366	523841
rs12742756	1	38347417	1766.45	2581.13	0.00374575	G	A	0.428	-0.083107	0.015077	3.53997e-08	520580		G	A	0.420949	0.002863	0.001929	0.137604	523518
rs574384	1	36087661	1752.32	2581.13	0.00330283	A	C	0.895	-0.133602	0.023876	2.19999e-08	520580		A	C	0.900694	-0.006814	0.003228	0.0348121	523984
rs7511678	1	200832857	1612.3	2581.13	0.00374272	A	G	0.229	0.093508	0.01689	3.09001e-08	520580		A	G	0.203567	-0.004384	0.002344	0.0614554	524919
rs855330	1	64113889	2482.98	2581.13	0.00363079	C	T	0.259	0.111208	0.016916	4.8899e-11	520580		C	T	0.232863	-0.003967	0.002233	0.0756537	524921
rs12464462	2	60636416	1955.7	2581.13	0.00338178	G	A	0.41	-0.087955	0.014341	8.60994e-10	520580		G	A	0.413827	-0.001383	0.001993	0.48787	481442
rs1881146	2	12634794	2028.54	2581.13	0.0060053	T	A	0.311	-0.09517	0.017407	4.57004e-08	520580		T	A	0.313362	0.000506	0.002057	0.805781	520074
rs28648882	2	242278547	1770.14	2581.13	0.00388159	A	G	0.224	0.098731	0.017823	3.02998e-08	520580		A	G	0.226207	-0.003333	0.002252	0.138843	523939
rs4490209	2	100766711	1719.37	2581.13	0.00351351	G	C	0.36	-0.084522	0.015457	4.54999e-08	520580		G	C	0.36224	0.003286	0.001961	0.0938296	522770
rs55893453	2	25139367	1507.98	2581.13	0.0056979	G	A	0.202	0.094653	0.01732	4.62999e-08	520580		G	A	0.211147	0.006338	0.002315	0.00621198	524915
rs12644686	4	185302902	1897	2581.13	0.00608223	G	C	0.194	-0.10775	0.01932	2.44e-08	520580		G	C	0.179295	-0.000249	0.002492	0.920481	524918
rs2611211	4	166575439	3143.51	2581.13	0.00349724	T	C	0.824	-0.143854	0.018689	1.38995e-14	520580		T	C	0.842121	0.000448	0.002586	0.862329	524923
rs7668577	4	26123319	1967.58	2581.13	0.00600225	C	A	0.312	0.093652	0.015203	7.26006e-10	520580		C	A	0.311007	0.001486	0.002058	0.4703	524922
rs6908236	6	33628922	7272.18	2581.13	0.00338881	C	A	0.514	0.166059	0.014121	6.30957e-32	520580		C	A	0.528604	0.003111	0.001902	0.101942	524917
rs73432769	6	30716170	2294.19	2581.13	0.00916251	T	C	0.0199	0.335382	0.04577	2.33991e-13	520580		T	C	0.021201	0.017607	0.006588	0.00754397	519423
rs10224046	7	20386338	1684.6	2581.13	0.00374128	G	T	0.324	0.085811	0.015436	2.71e-08	520580		G	T	0.310913	0.003685	0.002047	0.0718373	523977
rs7776597	7	51015582	2457.04	2581.13	0.00329194	G	A	0.959	0.244413	0.036372	1.82012e-11	520580		G	A	0.955208	0.001099	0.004593	0.810918	524922
rs7795896	7	117086613	4102.45	2581.13	0.00288837	T	C	0.692	-0.135435	0.016416	1.58016e-16	520580		T	C	0.704227	-0.005825	0.002073	0.00497898	523982
rs1947178	8	59872177	1835.51	2581.13	0.00747764	G	A	0.792	-0.103267	0.017134	1.67001e-09	520580		G	A	0.775139	0.002548	0.002276	0.262773	523523
rs12257077	10	6071545	1725.08	2581.13	0.00884057	T	C	0.0319	0.231245	0.036955	3.91003e-10	520580		T	C	0.036798	0.010513	0.00502	0.0362493	524919
rs7068821	10	90051035	5390.83	2581.13	0.00335481	T	G	0.251	-0.165103	0.016333	5.06991e-24	520580		T	G	0.257042	0.000761	0.002166	0.725568	523982
rs722988	10	33426147	1629.4	2581.13	0.00454071	C	T	0.353	0.082649	0.014412	9.78003e-09	520580		C	T	0.36758	6.7e-05	0.00197	0.972712	523522
rs663743	11	64107735	2374.58	2581.13	0.013777	A	G	0.349	-0.099964	0.015092	3.50026e-11	520580		A	G	0.339971	-0.002997	0.002035	0.140751	523977
rs7130222	11	2090456	1884.41	2581.13	0.0102493	G	T	0.308	-0.091985	0.016179	1.29999e-08	520580		G	T	0.324922	-0.001606	0.001548	0.299318	523521
rs7301381	12	9123932	2277.9	2581.13	0.00360679	C	T	0.464	-0.093588	0.014258	5.25049e-11	520580		C	T	0.463329	-0.001436	0.001896	0.448882	522903
rs238265	13	42930659	1826.98	2581.13	0.00312021	G	T	0.695	-0.090825	0.015158	2.07998e-09	520580		G	T	0.702558	-0.002763	0.002075	0.183055	524918
rs17106304	14	69260511	3145.12	2581.13	0.00435665	G	C	0.656	0.115351	0.014812	6.82967e-15	520580		G	C	0.657747	0.000382	0.001994	0.848109	524912
rs56994090	14	101306447	4643.26	2581.13	0.00438766	C	T	0.431	-0.134255	0.014594	3.59998e-20	520580		C	T	0.415905	-0.000217	0.00194	0.91084	523983
rs34593439	15	79234957	4813.91	2581.13	0.00308757	A	G	0.108	-0.218071	0.024119	1.53993e-19	520580		A	G	0.103967	-0.002349	0.00313	0.45297	523974
rs231972	16	28538336	3185.65	2581.13	0.00376537	C	A	0.118	0.170939	0.021081	5.12035e-16	520580		C	A	0.126417	0.007877	0.002879	0.00624094	524900
rs55993634	16	75236763	3922.02	2581.13	0.00469765	G	C	0.0849	0.219371	0.024379	2.28981e-19	520580		G	C	0.084439	-0.004604	0.003488	0.186825	523978
rs8046043	16	80284024	1781.54	2581.13	0.00781895	C	G	0.392	-0.084587	0.015175	2.49e-08	520580		C	G	0.414982	0.003433	0.001924	0.0743584	524917
rs35327136	17	43487574	1954.94	2581.13	0.00341057	A	C	0.156	-0.119196	0.018978	3.37e-10	520580		A	C	0.187147	-0.006506	0.002438	0.00763906	523982
rs202535	20	1666989	2983.2	2581.13	0.00474701	A	C	0.828	-0.141437	0.018453	1.79019e-14	520580		A	C	0.839065	0.006067	0.002575	0.018457	524921

## Sheet: Table S8
Supplement Table 8 Association of Type 1 diabetes with Basophil cell count GWAS dataset
SNP	chr	pos	F statistics	F_Mean	R2	Exposure								Outcome
						effect allele	other allele	eaf	beta	se	pval	samplesize		effect allele	other allele	eaf	beta	se	pval	samplesize
rs10801128	1	192515849	1957.28	6238.36	0.00322558	G	A	0.717	0.096073	0.015681	8.98008e-10	520580		G	A	0.710442	0.0039	0.002256	0.0838842	472914
rs12128789	1	212852832	1930.24	6238.36	0.00563372	C	T	0.132	0.126969	0.021535	3.73001e-09	520580		C	T	0.137099	-0.002692	0.002984	0.366943	471908
rs12742756	1	38347417	1766.45	6238.36	0.00374575	G	A	0.428	-0.083107	0.015077	3.53997e-08	520580		G	A	0.419184	0.001263	0.0021	0.547644	472597
rs17623914	1	198670555	1705.92	6238.36	0.00939663	C	T	0.0997	-0.134887	0.023381	7.97003e-09	520580		C	T	0.108976	0.002098	0.003324	0.528034	472599
rs2493411	1	120506786	1933.11	6238.36	0.00800463	C	T	0.132	0.127063	0.022335	1.28e-08	520580		C	T	0.124907	-0.004229	0.00309	0.171121	474000
rs3024493	1	206943968	3667.54	6238.36	0.00413704	A	C	0.154	-0.163855	0.019641	7.25939e-17	520580		A	C	0.153825	-0.00116	0.002838	0.682768	473540
rs574384	1	36087661	1752.32	6238.36	0.00369419	A	C	0.895	-0.133602	0.023876	2.19999e-08	520580		A	C	0.904461	-0.007791	0.003505	0.0262531	473063
rs6679677	1	114303808	47235.1	6238.36	0.00330283	A	C	0.114	0.64172	0.020938	1e-200	520580		A	C	0.101025	0.009308	0.003388	0.00602102	473540
rs7511678	1	200832857	1612.3	6238.36	0.00363079	A	G	0.229	0.093508	0.01689	3.09001e-08	520580		A	G	0.203309	0.001716	0.002546	0.500271	473997
rs855330	1	64113889	2482.98	6238.36	0.00338178	C	T	0.259	0.111208	0.016916	4.8899e-11	520580		C	T	0.232598	0.004604	0.002428	0.0579255	473999
rs1881146	2	12634794	2028.54	6238.36	0.00552059	T	A	0.311	-0.09517	0.017407	4.57004e-08	520580		T	A	0.313306	0.00062	0.002237	0.781721	469169
rs2111485	2	163110536	4088.44	6238.36	0.00408634	G	A	0.604	0.127631	0.014455	1.05003e-18	520580		G	A	0.607687	-0.004668	0.002096	0.0259418	472603
rs28648882	2	242278547	1770.14	6238.36	0.00369868	A	G	0.224	0.098731	0.017823	3.02998e-08	520580		A	G	0.225263	0.002917	0.002449	0.233645	473018
rs3087243	2	204738919	10268.6	6238.36	0.00774197	A	G	0.422	-0.19913	0.014202	1.16011e-44	520580		A	G	0.450006	-0.003904	0.002059	0.0579309	472602
rs4490209	2	100766711	1719.37	6238.36	0.026692	G	C	0.36	-0.084522	0.015457	4.54999e-08	520580		G	C	0.361655	-0.000946	0.002132	0.657257	471844
rs55893453	2	25139367	1507.98	6238.36	0.0060053	G	A	0.202	0.094653	0.01732	4.62999e-08	520580		G	A	0.212453	0.000997	0.002508	0.690939	473993
rs6434435	2	191953864	2120.67	6238.36	0.00326627	A	G	0.16	-0.122856	0.019089	1.22999e-10	520580		A	G	0.175622	0.003631	0.002725	0.182685	473063
rs12644686	4	185302902	1897	6238.36	0.00388159	G	C	0.194	-0.10775	0.01932	2.44e-08	520580		G	C	0.17888	-0.007012	0.002698	0.00937195	473996
rs13147049	4	123193870	2889.85	6238.36	0.00351351	G	A	0.641	-0.109522	0.014689	8.92072e-14	520580		G	A	0.671072	0.003496	0.002178	0.108538	473998
rs2611211	4	166575439	3143.51	6238.36	0.0056979	T	C	0.824	-0.143854	0.018689	1.38995e-14	520580		T	C	0.842757	-0.0034	0.00281	0.22626	474001
rs7668577	4	26123319	1967.58	6238.36	0.00779246	C	A	0.312	0.093652	0.015203	7.26006e-10	520580		C	A	0.311508	0.000846	0.002216	0.702716	474000
rs114378220	5	110566360	2162.6	6238.36	0.00526315	T	C	0.0703	0.177902	0.030444	5.10999e-09	520580		T	C	0.074075	-0.003417	0.00409	0.403396	473996
rs1050979	6	410417	2949.41	6238.36	0.00608223	G	A	0.515	0.106196	0.014129	5.64937e-14	520580		G	A	0.527691	-0.000259	0.002062	0.899965	470252
rs238873	6	29351641	9523.9	6238.36	0.00349724	G	A	0.0145	0.792867	0.053276	4.30031e-50	520580		G	A	0.013458	0.008071	0.008912	0.365144	473999
rs2429557	6	30928317	12421.5	6238.36	0.0179662	A	T	0.0113	1.02126	0.058158	4.97966e-69	520580		A	T	0.012264	0.028321	0.009329	0.00240902	472201
rs6908236	6	33628922	7272.18	6238.36	0.0233048	C	A	0.514	0.166059	0.014121	6.30957e-32	520580		C	A	0.530603	-0.002141	0.002054	0.297096	473995
rs73432769	6	30716170	2294.19	6238.36	0.00369966	T	C	0.0199	0.335382	0.04577	2.33991e-13	520580		T	C	0.020866	0.015283	0.00716	0.0328292	473603
rs9260802	6	29941064	4533.45	6238.36	0.00600225	G	A	0.0354	-0.355548	0.041635	1.3499e-17	520580		G	A	0.035367	-0.003263	0.005539	0.5559	474000
rs9468618	6	29750776	5849.63	6238.36	0.00338881	T	C	0.0817	-0.27213	0.026341	5.10035e-25	520580		T	C	0.089608	-0.000166	0.003584	0.963092	472590
rs10224046	7	20386338	1684.6	6238.36	0.00699585	G	T	0.324	0.085811	0.015436	2.71e-08	520580		G	T	0.310425	0.003032	0.002218	0.171648	473056
rs7776597	7	51015582	2457.04	6238.36	0.0193439	G	A	0.959	0.244413	0.036372	1.82012e-11	520580		G	A	0.954853	0.002578	0.00496	0.603343	474000
rs7795896	7	117086613	4102.45	6238.36	0.0121387	T	C	0.692	-0.135435	0.016416	1.58016e-16	520580		T	C	0.70444	0.002264	0.002249	0.313907	473061
rs13259300	8	120082941	2135.99	6238.36	0.00916251	C	A	0.598	-0.092191	0.014669	3.27997e-10	520580		C	A	0.610844	0.000358	0.002122	0.866193	473996
rs1947178	8	59872177	1835.51	6238.36	0.00374128	G	A	0.792	-0.103267	0.017134	1.67001e-09	520580		G	A	0.775523	0.002489	0.002469	0.313341	472602
rs3802214	8	141616183	1907.37	6238.36	0.00365057	C	T	0.799	-0.106609	0.01923	2.95999e-08	520580		C	T	0.818471	-0.001983	0.002656	0.455232	474000
rs1574285	9	4283137	4061.74	6238.36	0.00868138	T	G	0.591	-0.126548	0.014171	4.26973e-19	520580		T	G	0.598182	0.002713	0.002091	0.194414	473993
rs12257077	10	6071545	1725.08	6238.36	0.00329194	T	C	0.0319	0.231245	0.036955	3.91003e-10	520580		T	C	0.036552	0.005431	0.005456	0.319453	473997
rs41295159	10	6148535	4558.91	6238.36	0.00288837	G	C	0.00895	-0.699552	0.090252	9.10961e-15	520580		G	C	0.011034	0.012074	0.009963	0.225531	471052
rs61839660	10	6094697	10567.1	6238.36	0.00747764	T	C	0.0851	-0.357441	0.026	5.25049e-43	520580		T	C	0.098063	-0.001524	0.003444	0.65803	473059
rs7068821	10	90051035	5390.83	6238.36	0.00884057	T	G	0.251	-0.165103	0.016333	5.06991e-24	520580		T	G	0.25773	-0.001979	0.002348	0.399169	473061
rs722988	10	33426147	1629.4	6238.36	0.00354714	C	T	0.353	0.082649	0.014412	9.78003e-09	520580		C	T	0.36662	0.00171	0.002135	0.423037	472601
rs78325861	10	72378489	3123.58	6238.36	0.00335481	G	C	0.039	-0.282082	0.042195	2.30994e-11	520580		G	C	0.040669	0.008769	0.005182	0.0906233	474001
rs607703	11	128604174	2210.9	6238.36	0.00806245	T	C	0.484	0.092015	0.01428	1.17001e-10	520580		T	C	0.472524	-0.005091	0.002054	0.0132291	472917
rs689	11	2182224	129632	6238.36	0.00422905	T	A	0.731	0.712	0.018527	1e-200	520580		T	A	0.710211	-0.001179	0.002281	0.60513	473998
rs7130222	11	2090456	1884.41	6238.36	0.0198949	G	T	0.308	-0.091985	0.016179	1.29999e-08	520580		G	T	0.324906	-0.004014	0.002194	0.0673457	472600
rs1701704	12	56412487	14276.4	6238.36	0.00405716	G	T	0.339	0.244048	0.014558	4.5196e-63	520580		G	T	0.340695	0.000981	0.002159	0.649687	472600
rs7301381	12	9123932	2277.9	6238.36	0.0831878	C	T	0.464	-0.093588	0.014258	5.25049e-11	520580		C	T	0.464377	-0.005763	0.002057	0.00509894	471977
rs238265	13	42930659	1826.98	6238.36	0.19937	G	T	0.695	-0.090825	0.015158	2.07998e-09	520580		G	T	0.702177	-0.00171	0.002248	0.446953	473996
rs9517712	13	100079833	2089.83	6238.36	0.013777	C	T	0.741	-0.102063	0.015805	1.06001e-10	520580		C	T	0.749618	0.004075	0.002367	0.0850746	473061
rs1350275	14	98489306	1932.6	6238.36	0.0102493	G	T	0.698	-0.093665	0.015283	8.85992e-10	520580		G	T	0.721967	-0.003865	0.002291	0.0915672	472914
rs17106304	14	69260511	3145.12	6238.36	0.00360679	G	C	0.656	0.115351	0.014812	6.82967e-15	520580		G	C	0.656677	0.000415	0.002155	0.847337	473990
rs56994090	14	101306447	4643.26	6238.36	0.00312021	C	T	0.431	-0.134255	0.014594	3.59998e-20	520580		C	T	0.415433	0.001716	0.002088	0.411177	473062
rs34593439	15	79234957	4813.91	6238.36	0.0131311	A	G	0.108	-0.218071	0.024119	1.53993e-19	520580		A	G	0.104501	0.004328	0.003363	0.198106	473053
rs231972	16	28538336	3185.65	6238.36	0.00435665	C	A	0.118	0.170939	0.021081	5.12035e-16	520580		C	A	0.126292	0.002669	0.003101	0.3893	473978
rs55993634	16	75236763	3922.02	6238.36	0.00438766	G	C	0.0849	0.219371	0.024379	2.28981e-19	520580		G	C	0.083382	-0.004294	0.003767	0.254306	473057
rs8046043	16	80284024	1781.54	6238.36	0.00308757	C	G	0.392	-0.084587	0.015175	2.49e-08	520580		C	G	0.415701	0.001672	0.002081	0.421729	473995
rs35327136	17	43487574	1954.94	6238.36	0.00376537	A	C	0.156	-0.119196	0.018978	3.37e-10	520580		A	C	0.185786	0.004216	0.002639	0.110127	473061
rs57209021	17	66164918	1853.13	6238.36	0.00469765	T	C	0.226	0.100693	0.018297	3.73001e-08	520580		T	C	0.231262	0.003428	0.002454	0.162437	471908
rs7237497	18	12777325	6926.72	6238.36	0.00781895	C	T	0.839	-0.220466	0.018635	2.71019e-32	520580		C	T	0.835478	-0.004871	0.002766	0.0781952	474000
rs113374757	19	47256542	4200.66	6238.36	0.00596443	T	C	0.163	-0.171277	0.020769	1.63005e-16	520580		T	C	0.165179	-0.006326	0.002777	0.0227478	473844
rs34536443	19	10463118	6396.81	6238.36	0.00341057	C	G	0.0427	-0.385331	0.038519	1.46994e-23	520580		C	G	0.046244	-0.003859	0.005046	0.444405	471682
rs601338	19	49206674	4231.25	6238.36	0.00474701	A	G	0.479	0.127096	0.014419	1.20005e-18	520580		A	G	0.50532	0.005082	0.002058	0.01356	473058
rs202535	20	1666989	2983.2	6238.36	0.0086333	A	C	0.828	-0.141437	0.018453	1.79019e-14	520580		A	C	0.839975	0.00314	0.002794	0.261167	473999
rs11203203	21	43836186	4938.08	6238.36	0.0111119	A	G	0.349	0.143803	0.014405	1.81009e-23	520580		A	G	0.366488	-0.002428	0.002126	0.253428	472594
rs229527	22	37581485	2754.38	6238.36	0.00399839	A	C	0.416	0.104077	0.014138	1.82012e-13	520580		A	C	0.423303	0.001049	0.002075	0.613239	472598

## Sheet: Table S9
Supplement Table 9 Association of Type 1 diabetes with Eosinophil cell count GWAS dataset
SNP	chr	pos	F statistics	F_Mean	R2	Exposure								Outcome
						effect allele	other allele	eaf	beta	se	pval	samplesize		effect allele	other allele	eaf	beta	se	pval	samplesize
rs10801128	1	192515849	1957.28	7587.68	0.00374575	G	A	0.717	0.096073	0.015681	8.98008e-10	520580		G	A	0.710471	-0.001859	0.002182	0.394131	473153
rs12128789	1	212852832	1930.24	7587.68	0.00939663	C	T	0.132	0.126969	0.021535	3.73001e-09	520580		C	T	0.137119	0.00304	0.002885	0.292022	472147
rs12742756	1	38347417	1766.45	7587.68	0.00413704	G	A	0.428	-0.083107	0.015077	3.53997e-08	520580		G	A	0.419111	-0.000396	0.002028	0.845028	472832
rs2493411	1	120506786	1933.11	7587.68	0.00369419	C	T	0.132	0.127063	0.022335	1.28e-08	520580		C	T	0.1249	-0.003121	0.002989	0.2964	474236
rs574384	1	36087661	1752.32	7587.68	0.00330283	A	C	0.895	-0.133602	0.023876	2.19999e-08	520580		A	C	0.904518	0.006894	0.00339	0.0419991	473298
rs6679677	1	114303808	47235.1	7587.68	0.00374272	A	C	0.114	0.64172	0.020938	1e-200	520580		A	C	0.100974	-0.007676	0.003276	0.0191518	473776
rs7511678	1	200832857	1612.3	7587.68	0.00363079	A	G	0.229	0.093508	0.01689	3.09001e-08	520580		A	G	0.203341	0.000676	0.002462	0.783655	474233
rs855330	1	64113889	2482.98	7587.68	0.00338178	C	T	0.259	0.111208	0.016916	4.8899e-11	520580		C	T	0.232604	-0.003463	0.002348	0.14017	474235
rs12464462	2	60636416	1955.7	7587.68	0.00369868	G	A	0.41	-0.087955	0.014341	8.60994e-10	520580		G	A	0.414074	0.001352	0.002009	0.50113	474235
rs4490209	2	100766711	1719.37	7587.68	0.00774197	G	C	0.36	-0.084522	0.015457	4.54999e-08	520580		G	C	0.361662	-0.005197	0.002058	0.011572	472082
rs6434435	2	191953864	2120.67	7587.68	0.00351351	A	G	0.16	-0.122856	0.019089	1.22999e-10	520580		A	G	0.175669	0.001416	0.002631	0.590419	473298
rs12644686	4	185302902	1897	7587.68	0.0056979	G	C	0.194	-0.10775	0.01932	2.44e-08	520580		G	C	0.178922	-0.000238	0.002613	0.927471	474232
rs2611211	4	166575439	3143.51	7587.68	0.00608223	T	C	0.824	-0.143854	0.018689	1.38995e-14	520580		T	C	0.842679	-0.002224	0.002722	0.414033	474237
rs114378220	5	110566360	2162.6	7587.68	0.00349724	T	C	0.0703	0.177902	0.030444	5.10999e-09	520580		T	C	0.074088	0.003613	0.003952	0.360525	474232
rs2429557	6	30928317	12421.5	7587.68	0.0233048	A	T	0.0113	1.02126	0.058158	4.97966e-69	520580		A	T	0.012252	-0.005586	0.00903	0.536172	472396
rs6908236	6	33628922	7272.18	7587.68	0.00369966	C	A	0.514	0.166059	0.014121	6.30957e-32	520580		C	A	0.530662	-0.005767	0.001988	0.00372701	474231
rs7776597	7	51015582	2457.04	7587.68	0.00600225	G	A	0.959	0.244413	0.036372	1.82012e-11	520580		G	A	0.954853	0.011708	0.004801	0.0147669	474236
rs7795896	7	117086613	4102.45	7587.68	0.0121387	T	C	0.692	-0.135435	0.016416	1.58016e-16	520580		T	C	0.704423	0.002622	0.002176	0.228234	473296
rs1947178	8	59872177	1835.51	7587.68	0.00916251	G	A	0.792	-0.103267	0.017134	1.67001e-09	520580		G	A	0.775702	0.006167	0.002393	0.00997195	472837
rs3802214	8	141616183	1907.37	7587.68	0.00365057	C	T	0.799	-0.106609	0.01923	2.95999e-08	520580		C	T	0.818463	0.002504	0.002574	0.33069	474236
rs1574285	9	4283137	4061.74	7587.68	0.00329194	T	G	0.591	-0.126548	0.014171	4.26973e-19	520580		T	G	0.598201	0.005299	0.002025	0.00889406	474229
rs12257077	10	6071545	1725.08	7587.68	0.00791321	T	C	0.0319	0.231245	0.036955	3.91003e-10	520580		T	C	0.036525	0.010619	0.005284	0.0444836	474233
rs7068821	10	90051035	5390.83	7587.68	0.00747764	T	G	0.251	-0.165103	0.016333	5.06991e-24	520580		T	G	0.257773	-0.00333	0.002272	0.142661	473296
rs722988	10	33426147	1629.4	7587.68	0.00884057	C	T	0.353	0.082649	0.014412	9.78003e-09	520580		C	T	0.366565	0.000476	0.002066	0.817654	472836
rs78325861	10	72378489	3123.58	7587.68	0.00335481	G	C	0.039	-0.282082	0.042195	2.30994e-11	520580		G	C	0.04069	0.009399	0.005012	0.0607687	474237
rs689	11	2182224	129632	7587.68	0.00806245	T	A	0.731	0.712	0.018527	1e-200	520580		T	A	0.7101	-0.006567	0.002206	0.00292099	474234
rs7130222	11	2090456	1884.41	7587.68	0.00405716	G	T	0.308	-0.091985	0.016179	1.29999e-08	520580		G	T	0.324899	-0.002482	0.002124	0.242527	472835
rs238265	13	42930659	1826.98	7587.68	0.0831878	G	T	0.695	-0.090825	0.015158	2.07998e-09	520580		G	T	0.702122	0.00052	0.00218	0.811541	474232
rs1350275	14	98489306	1932.6	7587.68	0.19937	G	T	0.698	-0.093665	0.015283	8.85992e-10	520580		G	T	0.721954	-0.00061	0.002221	0.783717	473153
rs56994090	14	101306447	4643.26	7587.68	0.013777	C	T	0.431	-0.134255	0.014594	3.59998e-20	520580		C	T	0.415431	0.004661	0.002023	0.021275	473297
rs34593439	15	79234957	4813.91	7587.68	0.0102493	A	G	0.108	-0.218071	0.024119	1.53993e-19	520580		A	G	0.10451	0.008704	0.003261	0.00761605	473288
rs231972	16	28538336	3185.65	7587.68	0.00360679	C	A	0.118	0.170939	0.021081	5.12035e-16	520580		C	A	0.126192	0.00436	0.003003	0.146463	474214
rs55993634	16	75236763	3922.02	7587.68	0.00312021	G	C	0.0849	0.219371	0.024379	2.28981e-19	520580		G	C	0.083382	0.001484	0.003647	0.684161	473292
rs8046043	16	80284024	1781.54	7587.68	0.00308757	C	G	0.392	-0.084587	0.015175	2.49e-08	520580		C	G	0.415721	0.003947	0.002015	0.050151	474231
rs34536443	19	10463118	6396.81	7587.68	0.00469765	C	G	0.0427	-0.385331	0.038519	1.46994e-23	520580		C	G	0.046267	-0.012628	0.004884	0.00974002	471918
rs601338	19	49206674	4231.25	7587.68	0.00781895	A	G	0.479	0.127096	0.014419	1.20005e-18	520580		A	G	0.505473	0.004782	0.001992	0.0163961	473293
rs202535	20	1666989	2983.2	7587.68	0.00596443	A	C	0.828	-0.141437	0.018453	1.79019e-14	520580		A	C	0.83999	0.001186	0.002711	0.661691	474235
rs11203203	21	43836186	4938.08	7587.68	0.00341057	A	G	0.349	0.143803	0.014405	1.81009e-23	520580		A	G	0.366425	0.00482	0.002061	0.019403	472829
rs4820827	22	30477589	4152.3	7587.68	0.00474701	C	T	0.621	-0.129657	0.014267	1.00995e-19	520580		C	T	0.606879	0.004451	0.002034	0.0286827	474175

## Sheet: Table S10
Supplement Table 10 Association of Type 1 diabetes with White blood cell count GWAS dataset
SNP	chr	pos	F statistics	F_Mean	R2	Exposure								Outcome
						effect allele	other allele	eaf	beta	se	pval	samplesize		effect allele	other allele	eaf	beta	se	pval	samplesize
rs10801128	1	192515849	1957.28	5793.52	0.003	G	A	0.717	0.096	0.016	0	520580		G	A	0.711	0.001	0.002	0.553	561156
rs12128789	1	212852832	1930.24	5793.52	0.005	C	T	0.132	0.127	0.022	0	520580		C	T	0.136	0	0.003	0.99	556992
rs12742756	1	38347417	1766.45	5793.52	0.004	G	A	0.428	-0.083	0.015	0	520580		G	A	0.422	0.005	0.002	0.004	560508
rs17623914	1	198670555	1705.92	5793.52	0.009	C	T	0.1	-0.135	0.023	0	520580		C	T	0.108	0.004	0.003	0.141	560510
rs2493411	1	120506786	1933.11	5793.52	0.008	C	T	0.132	0.127	0.022	0	520580		C	T	0.125	0.006	0.003	0.029	562242
rs3024493	1	206943968	3667.54	5793.52	0.004	A	C	0.154	-0.164	0.02	0	520580		A	C	0.154	-0.004	0.003	0.086	558294
rs7511678	1	200832857	1612.3	5793.52	0.004	A	G	0.229	0.094	0.017	0	520580		A	G	0.204	-0.001	0.002	0.557	562239
rs855330	1	64113889	2482.97	5793.52	0.003	C	T	0.259	0.111	0.017	0	520580		C	T	0.233	0	0.002	0.96	508419
rs12464462	2	60636416	1955.69	5793.52	0.004	G	A	0.41	-0.088	0.014	0	520580		G	A	0.412	0.004	0.002	0.026	562241
rs1881146	2	12634794	2028.55	5793.52	0.004	T	A	0.311	-0.095	0.017	0	520580		T	A	0.313	0.006	0.002	0.002	540707
rs28648882	2	242278547	1770.14	5793.52	0.003	A	G	0.224	0.099	0.018	0	520580		A	G	0.227	0.003	0.002	0.123	558099
rs3087243	2	204738919	10268.6	5793.52	0.006	A	G	0.422	-0.199	0.014	0	520580		A	G	0.45	-0.005	0.002	0.012	557354
rs4490209	2	100766711	1719.37	5793.52	0.004	G	C	0.36	-0.085	0.015	0	520580		G	C	0.362	0.002	0.002	0.225	556926
rs55893453	2	25139367	1507.98	5793.52	0.004	G	A	0.202	0.095	0.017	0	520580		G	A	0.21	-0.001	0.002	0.565	562235
rs12644686	4	185302902	1897	5793.52	0.027	G	C	0.194	-0.108	0.019	0	520580		G	C	0.18	-0.001	0.002	0.695	562238
rs13147049	4	123193870	2889.85	5793.52	0.006	G	A	0.641	-0.11	0.015	0	520580		G	A	0.67	0.003	0.002	0.135	559082
rs2611211	4	166575439	3143.51	5793.52	0.003	T	C	0.824	-0.144	0.019	0	520580		T	C	0.842	0	0.003	0.889	559084
rs7668577	4	26123319	1967.58	5793.52	0.004	C	A	0.312	0.094	0.015	0	520580		C	A	0.311	0.005	0.002	0.007	562242
rs114378220	5	110566360	2162.6	5793.52	0.004	T	C	0.07	0.178	0.03	0	520580		T	C	0.073	-0.009	0.004	0.01	562238
rs238873	6	29351641	9523.9	5793.52	0.006	G	A	0.015	0.793	0.053	0	520580		G	A	0.013	-0.002	0.008	0.775	556350
rs6908236	6	33628922	7272.19	5793.52	0.005	C	A	0.514	0.166	0.014	0	520580		C	A	0.527	0.002	0.002	0.216	559078
rs9260802	6	29941064	4533.45	5793.52	0.003	G	A	0.035	-0.356	0.042	0	520580		G	A	0.035	0.004	0.005	0.494	501955
rs10224046	7	20386338	1684.6	5793.52	0.018	G	T	0.324	0.086	0.015	0	520580		G	T	0.311	0	0.002	0.982	561296
rs10275896	7	26858395	2738.36	5793.52	0.004	C	T	0.232	-0.121	0.017	0	520580		C	T	0.244	0	0.002	0.94	562240
rs7776597	7	51015582	2457.04	5793.52	0.006	G	A	0.959	0.244	0.036	0	520580		G	A	0.955	0.005	0.004	0.282	559083
rs7795896	7	117086613	4102.45	5793.52	0.003	T	C	0.692	-0.135	0.016	0	520580		T	C	0.704	-0.001	0.002	0.615	561301
rs13259300	8	120082941	2135.99	5793.52	0.007	C	A	0.598	-0.092	0.015	0	520580		C	A	0.614	0.003	0.002	0.16	562238
rs1947178	8	59872177	1835.51	5793.52	0.019	G	A	0.792	-0.103	0.017	0	520580		G	A	0.776	0	0.002	0.892	506691
rs3802214	8	141616183	1907.37	5793.52	0.009	C	T	0.799	-0.107	0.019	0	520580		C	T	0.818	0.002	0.002	0.53	562242
rs12257077	10	6071545	1725.08	5793.52	0.004	T	C	0.032	0.231	0.037	0	520580		T	C	0.037	0.013	0.005	0.007	562239
rs41295159	10	6148535	4558.91	5793.52	0.009	G	C	0.009	-0.7	0.09	0	520580		G	C	0.011	0.01	0.009	0.245	557474
rs61839660	10	6094697	10567.1	5793.52	0.003	T	C	0.085	-0.357	0.026	0	520580		T	C	0.097	-0.003	0.003	0.393	561299
rs7068821	10	90051035	5390.83	5793.52	0.003	T	G	0.251	-0.165	0.016	0	520580		T	G	0.256	-0.005	0.002	0.013	558142
rs722988	10	33426147	1629.4	5793.52	0.007	C	T	0.353	0.083	0.014	0	520580		C	T	0.368	0	0.002	0.838	557353
rs607703	11	128604174	2210.9	5793.52	0.009	T	C	0.484	0.092	0.014	0	520580		T	C	0.472	-0.002	0.002	0.345	561159
rs663743	11	64107735	2374.57	5793.52	0.004	A	G	0.349	-0.1	0.015	0	520580		A	G	0.34	-0.005	0.002	0.006	561296
rs689	11	2182224	129632	5793.52	0.008	T	A	0.731	0.712	0.019	0	520580		T	A	0.711	-0.006	0.002	0.005	508418
rs7130222	11	2090456	1884.41	5793.52	0.004	G	T	0.308	-0.092	0.016	0	520580		G	T	0.325	-0.002	0.002	0.378	560511
rs1701704	12	56412487	14276.4	5793.52	0.02	G	T	0.339	0.244	0.015	0	520580		G	T	0.339	-0.003	0.002	0.094	560511
rs238265	13	42930659	1826.98	5793.52	0.005	G	T	0.695	-0.091	0.015	0	520580		G	T	0.703	0.007	0.002	0.001	562238
rs9517712	13	100079833	2089.83	5793.52	0.199	C	T	0.741	-0.102	0.016	0	520580		C	T	0.751	0.001	0.002	0.795	561301
rs1350275	14	98489306	1932.6	5793.52	0.014	G	T	0.698	-0.094	0.015	0	520580		G	T	0.72	0.003	0.002	0.094	557997
rs17106304	14	69260511	3145.12	5793.52	0.01	G	C	0.656	0.115	0.015	0	520580		G	C	0.658	0.002	0.002	0.281	562232
rs56994090	14	101306447	4643.26	5793.52	0.004	C	T	0.431	-0.134	0.015	0	520580		C	T	0.417	-0.001	0.002	0.729	561302
rs34593439	15	79234957	4813.91	5793.52	0.003	A	G	0.108	-0.218	0.024	0	520580		A	G	0.104	0.004	0.003	0.153	561293
rs55993634	16	75236763	3922.02	5793.52	0.013	G	C	0.085	0.219	0.024	0	520580		G	C	0.085	-0.008	0.003	0.017	561297
rs8046043	16	80284024	1781.54	5793.52	0.003	C	G	0.392	-0.085	0.015	0	520580		C	G	0.414	0.004	0.002	0.017	562237
rs57209021	17	66164918	1853.13	5793.52	0.004	T	C	0.226	0.101	0.018	0	520580		T	C	0.235	0.003	0.002	0.164	560151
rs7237497	18	12777325	6926.72	5793.52	0.005	C	T	0.839	-0.22	0.019	0	520580		C	T	0.836	-0.003	0.002	0.188	562242
rs113374757	19	47256542	4200.66	5793.52	0.008	T	C	0.163	-0.171	0.021	0	520580		T	C	0.164	-0.006	0.003	0.01	562086
rs601338	19	49206674	4231.25	5793.52	0.003	A	G	0.479	0.127	0.014	0	520580		A	G	0.501	0.002	0.002	0.191	561298
rs202535	20	1666989	2983.2	5793.52	0.005	A	C	0.828	-0.141	0.018	0	520580		A	C	0.838	0.002	0.003	0.38	562241
rs11203203	21	43836186	4938.08	5793.52	0.009	A	G	0.349	0.144	0.014	0	520580		A	G	0.367	-0.002	0.002	0.194	557346
rs229527	22	37581485	2754.38	5793.52	0.004	A	C	0.416	0.104	0.014	0	520580		A	C	0.425	-0.002	0.002	0.232	560509

[truncated: 18 more sheets: Table S11, Table S12, Table S13, Table S14, Table S15, Table S16, Table S17, Table S18, Table S19, Table S20, Table S21, Table S22, Table S23, Table S24, Table S25, Table S26, Table S27, Table S28]
